# Supplementary material for: Intravital mesoscopic fluorescence molecular tomography allows non-invasive in vivo monitoring and quantification of breast cancer growth dynamics
Source: Commun Biol. 2021 May 11;4:556. doi: 10.1038/s42003-021-02063-8 (PMC8113483; doi:10.1038/s42003-021-02063-8)
Supplement: Supplementary file 7 — Supplementary Data 1 [file 42003_2021_2063_MOESM7_ESM.xlsx]

## Sheet: Sheet 1 - Fig 1E (without vacuu
Fig 1E (without vacuum)
0,009216	0	0
0,018432	-4,132781127	-0,975
0,027648	1,033195282	-1,43
0,036864	-10,33195282	-0,845
0,04608	-2,066390564	3,51
0,055296	-9,298757536	3,965
0,064512	-2,066390564	3,315
0,073728	-12,39834338	1,625
0,082944	-2,066390564	0,91
0,09216	-19,63071035	0
0,101376	-3,099585845	-0,975
0,110592	-18,59751507	-1,625
0,119808	-12,39834338	-2,6
0,129024	-19,63071035	-2,99
0,13824	-7,232366973	-1,17
0,147456	-18,59751507	2,535
0,156672	-11,3651481	2,73
0,165888	-18,59751507	1,365
0,175104	-16,53112451	0
0,18432	-17,56431979	-0,585
0,193536	-12,39834338	-1,495
0,202752	-16,53112451	-2,535
0,211968	-18,59751507	-3,185
0,221184	-19,63071035	-3,055
0,2304	-39,26142071	-2,015
0,239616	-48,56017824	3,25
0,248832	-81,62242726	13,195
0,258048	-53,72615465	16,965
0,267264	2,066390564	20,8
0,27648	-3,099585845	27,95
0,285696	8,265562254	39,26
0,294912	4,132781127	56,095
0,304128	-8,265562254	73,97
0,313344	-7,232366973	96,33
0,32256	-12,39834338	119,47
0,331776	-7,232366973	135,85
0,340992	-7,232366973	154,115
0,350208	12,39834338	161,33
0,359424	-19,63071035	162,565
0,36864	12,39834338	137,28
0,377856	-43,39420184	101,985
0,387072	-20,66390564	67,015
0,396288	-39,26142071	46,735
0,405504	-44,42739712	39,195
0,41472	-58,89213106	32,565
0,423936	-38,22822543	25,415
0,433152	-47,52698296	22,295
0,442368	-38,22822543	26,065
0,451584	-45,4605924	23,205
0,4608	-44,42739712	20,085
0,470016	-43,39420184	17,81
0,479232	-38,22822543	14,625
0,488448	-41,32781127	12,74
0,497664	-42,36100655	9,88
0,50688	-38,22822543	7,605
0,516096	-40,29461599	6,045
0,525312	-38,22822543	4,94
0,534528	-39,26142071	8,19
0,543744	-39,26142071	10,075
0,55296	-36,16183486	10,465
0,562176	-36,16183486	7,93
0,571392	-39,26142071	6,63
0,580608	-38,22822543	4,68
0,589824	-39,26142071	3,445
0,59904	-34,0954443	2,015
0,608256	-41,32781127	0,455
0,617472	-25,82988204	-0,715
0,626688	-40,29461599	-1,235
0,635904	-23,76349148	2,99
0,64512	-40,29461599	4,94
0,654336	-25,82988204	3,51
0,663552	-41,32781127	2,405
0,672768	-27,89627261	0,065
0,681984	-40,29461599	-0,26
0,6912	-33,06224902	-2,34
0,700416	-40,29461599	-3,185
0,709632	-25,82988204	-5,2
0,718848	-38,22822543	-5,655
0,728064	-19,63071035	-5,98
0,73728	-41,32781127	-0,845
0,746496	-28,92946789	-0,91
0,755712	-39,26142071	-0,78
0,764928	-34,0954443	-2,86
0,774144	-38,22822543	-4,03
0,78336	-39,26142071	-5,395
0,792576	-36,16183486	-6,565
0,801792	-38,22822543	-7,8
0,811008	-34,0954443	-9,1
0,820224	-35,12863958	-10,01
0,82944	-28,92946789	-9,62
0,838656	-35,12863958	-4,485
0,847872	-36,16183486	-3,965
0,857088	-36,16183486	-4,225
0,866304	-32,02905374	-7,02
0,87552	-37,19503014	-7,085
0,884736	-27,89627261	-7,605
0,893952	-39,26142071	-9,035
0,903168	-19,63071035	-11,05
0,912384	-38,22822543	-11,57
0,9216	-23,76349148	-12,285
0,930816	-40,29461599	-11,245
0,940032	-23,76349148	-7,41
0,949248	-40,29461599	-5,655
0,958464	-19,63071035	-7,085
0,96768	-40,29461599	-7,475
0,976896	-18,59751507	-9,62
0,986112	-43,39420184	-9,425
0,995328	-26,86307733	-11,115
1,004544	-38,22822543	-11,57
1,01376	-12,39834338	-13,325
1,022976	-40,29461599	-12,025
1,032192	-10,33195282	-12,155
1,041408	-38,22822543	-6,5
1,050624	-28,92946789	-6,825
1,05984	-37,19503014	-7,085
1,069056	-28,92946789	-8,515
1,078272	-33,06224902	-9,685
1,087488	-28,92946789	-9,62
1,096704	-24,79668676	-10,465
1,10592	-22,7302962	-12,09
1,115136	-22,7302962	-14,235
1,124352	-21,69710092	-12,35
1,133568	-23,76349148	-9,165
1,142784	-34,0954443	-7,15
1,152	-26,86307733	-6,435
1,161216	-25,82988204	-7,8
1,170432	-23,76349148	-8,58
1,179648	-33,06224902	-9,685
1,188864	-20,66390564	-10,66
1,19808	-25,82988204	-10,725
1,207296	-17,56431979	-12,415
1,216512	-32,02905374	-11,895
1,225728	-16,53112451	-13
1,234944	-27,89627261	-8,97
1,24416	-16,53112451	-5,525
1,253376	-27,89627261	-5,265
1,262592	-19,63071035	-7,41
1,271808	-32,02905374	-7,865
1,281024	-6,199171691	-10,53
1,29024	-37,19503014	-9,945
1,299456	-14,46473395	-11,05
1,308672	-36,16183486	-11,83
1,317888	-6,199171691	-13,585
1,327104	-30,99585845	-10,79
1,33632	-19,63071035	-7,93
1,345536	-33,06224902	-5,265
1,354752	-11,3651481	-7,15
1,363968	-24,79668676	-7,345
1,373184	-16,53112451	-9,035
1,3824	-30,99585845	-7,995
1,391616	-7,232366973	-7,8
1,400832	-42,36100655	-3,25
1,410048	-59,92532634	3,705
1,419264	-5,165976409	3,12
1,42848	6,199171691	12,545
1,437696	0	33,605
1,446912	-13,43153866	52
1,456128	-18,59751507	75,4
1,465344	-5,165976409	91,715
1,47456	-26,86307733	118,17
1,483776	-11,3651481	138,385
1,492992	1,033195282	158,99
1,502208	-2,066390564	162,5
1,511424	-3,099585845	157,17
1,52064	11,3651481	129,87
1,529856	-5,165976409	97,955
1,539072	-36,16183486	72,28
1,548288	-15,49792923	47,32
1,557504	-67,15769332	44,72
1,56672	-53,72615465	35,685
1,575936	-68,1908886	27,365
1,585152	-42,36100655	20,865
1,594368	-61,99171691	15,86
1,603584	-39,26142071	13,39
1,6128	-58,89213106	9,815
1,622016	-10,33195282	5,265
1,631232	-59,92532634	12,35
1,640448	-16,53112451	11,375
1,649664	-47,52698296	10,14
1,65888	0	5,525
1,668096	-50,62656881	7,41
1,677312	-11,3651481	3,51
1,686528	-42,36100655	3,38
1,695744	-8,265562254	0,13
1,70496	-22,7302962	-0,585
1,714176	-40,29461599	-0,065
1,723392	-46,49378768	0,065
1,732608	1,033195282	0,325
1,741824	-18,59751507	3,315
1,75104	-40,29461599	4,745
1,760256	-34,0954443	1,885
1,769472	-48,56017824	2,275
1,778688	-14,46473395	-2,145
1,787904	-44,42739712	-0,975
1,79712	-41,32781127	-2,73
1,806336	-25,82988204	-5,46
1,815552	-22,7302962	-5,785
1,824768	-49,59337353	-2,795
1,833984	-14,46473395	-0,585
1,8432	-43,39420184	2,6
1,852416	-14,46473395	-0,975
1,861632	-51,65976409	0,13
1,870848	-14,46473395	-3,055
1,880064	-54,75934994	-3,445
1,88928	-6,199171691	-6,175
1,898496	-47,52698296	-4,29
1,907712	-10,33195282	-8,19
1,916928	-48,56017824	-6,695
1,926144	-12,39834338	-6,175
1,93536	-45,4605924	-1,365
1,944576	-10,33195282	-1,365
1,953792	-50,62656881	-0,39
1,963008	-11,3651481	-4,485
1,972224	-21,69710092	-5,98
1,98144	-30,99585845	-5,98
1,990656	-38,22822543	-6,76
1,999872	-11,3651481	-9,23
2,009088	-20,66390564	-9,815
2,018304	-32,02905374	-10,4
2,02752	-44,42739712	-7,345
2,036736	-41,32781127	-3,315
2,045952	-43,39420184	-3,38
2,055168	-11,3651481	-5,915
2,064384	-9,298757536	-8,125
2,0736	-28,92946789	-7,28
2,082816	-8,265562254	-10,465
2,092032	-11,3651481	-11,96
2,101248	-19,63071035	-10,92
2,110464	-36,16183486	-11,505
2,11968	-9,298757536	-11,83
2,128896	-35,12863958	-6,5
2,138112	-23,76349148	-4,55
2,147328	-13,43153866	-6,175
2,156544	-19,63071035	-6,955
2,16576	-55,79254522	-7,475
2,174976	-3,099585845	-9,49
2,184192	-52,69295937	-8,71
2,193408	-18,59751507	-10,725
2,202624	-47,52698296	-9,815
2,21184	-11,3651481	-12,155
2,221056	-49,59337353	-11,31
2,230272	-17,56431979	-8,19
2,239488	-47,52698296	-5,265
2,248704	-14,46473395	-5,98
2,25792	-47,52698296	-6,305
2,267136	-10,33195282	-9,165
2,276352	-46,49378768	-8,32
2,285568	-10,33195282	-9,425
2,294784	-41,32781127	-9,945
2,304	-24,79668676	-12,155
2,313216	-27,89627261	-12,87
2,322432	-37,19503014	-10,53
2,331648	-37,19503014	-6,565
2,340864	-35,12863958	-5,655
2,35008	-36,16183486	-6,175
2,359296	-12,39834338	-9,49
2,368512	-33,06224902	-8,385
2,377728	-41,32781127	-8,125
2,386944	-11,3651481	-10,595
2,39616	-21,69710092	-10,595
2,405376	-21,69710092	-12,48
2,414592	-13,43153866	-13
2,423808	-10,33195282	-11,18
2,433024	-40,29461599	-4,355
2,44224	-18,59751507	-5,265
2,451456	-36,16183486	-6,11
2,460672	-10,33195282	-8,19
2,469888	-48,56017824	-7,215
2,479104	-15,49792923	-8,58
2,48832	-53,72615465	-4,42
2,497536	-42,36100655	-4,81
2,506752	-7,232366973	-3,64
2,515968	-36,16183486	2,6
2,525184	8,265562254	10,79
2,5344	9,298757536	22,88
2,543616	-4,132781127	40,56
2,552832	-11,3651481	51,48
2,562048	-28,92946789	71,305
2,571264	-84,72201311	92,755
2,58048	-12,39834338	107,445
2,589696	-42,36100655	127,205
2,598912	7,232366973	136,37
2,608128	5,165976409	143,195
2,617344	-41,32781127	137,085
2,62656	-9,298757536	111,8
2,635776	-109,5186999	89,18
2,644992	-7,232366973	53,95
2,654208	-36,16183486	40,43
2,663424	-57,85893578	37,18
2,67264	-53,72615465	30,55
2,681856	-53,72615465	22,75
2,691072	-14,46473395	17,095
2,700288	-53,72615465	15,99
2,709504	-45,4605924	13,39
2,71872	-41,32781127	14,82
2,727936	-49,59337353	18,2
2,737152	-48,56017824	16,9
2,746368	-45,4605924	14,3
2,755584	-50,62656881	11,57
2,7648	-39,26142071	9,425
2,774016	-54,75934994	10,14
2,783232	-39,26142071	7,02
2,792448	-50,62656881	7,41
2,801664	-16,53112451	3,445
2,81088	-45,4605924	5,655
2,820096	-19,63071035	7,67
2,829312	-52,69295937	11,83
2,838528	-11,3651481	8,255
2,847744	-54,75934994	10,14
2,85696	-27,89627261	8,19
2,866176	-48,56017824	7,085
2,875392	-20,66390564	6,435
2,884608	-44,42739712	5,005
2,893824	-2,066390564	2,665
2,90304	-44,42739712	2,99
2,912256	-27,89627261	3,315
2,921472	-40,29461599	9,685
2,930688	-39,26142071	9,555
2,939904	-37,19503014	9,1
2,94912	-36,16183486	7,15
2,958336	-38,22822543	6,435
2,967552	-40,29461599	5,395
2,976768	-37,19503014	4,225
2,985984	-36,16183486	2,99
2,9952	-32,02905374	1,95
3,004416	-36,16183486	2,34
3,013632	-30,99585845	4,29
3,022848	-40,29461599	8,775
3,032064	-33,06224902	8,645
3,04128	-35,12863958	8,515
3,050496	-27,89627261	5,395
3,059712	-38,22822543	6,11
3,068928	-27,89627261	4,94
3,078144	-35,12863958	4,225
3,08736	-22,7302962	2,34
3,096576	-39,26142071	1,755
3,105792	-19,63071035	1,625
3,115008	-37,19503014	4,29
3,124224	-23,76349148	7,15
3,13344	-36,16183486	7,995
3,142656	-23,76349148	5,395
3,151872	-38,22822543	4,42
3,161088	-12,39834338	4,29
3,170304	-38,22822543	2,86
3,17952	-21,69710092	1,69
3,188736	-38,22822543	0,585
3,197952	-16,53112451	0,13
3,207168	-33,06224902	0,715
3,216384	-15,49792923	2,535
3,2256	-32,02905374	5,265
3,234816	-25,82988204	5,46
3,244032	-25,82988204	4,42
3,253248	-26,86307733	2,925
3,262464	-24,79668676	2,08
3,27168	-26,86307733	1,105
3,280896	-21,69710092	0,52
3,290112	-23,76349148	-0,975
3,299328	-17,56431979	-1,82
3,308544	-23,76349148	-1,755
3,31776	-21,69710092	1,235
3,326976	-16,53112451	4,94
3,336192	-20,66390564	3,51
3,345408	-22,7302962	1,69
3,354624	-16,53112451	0,715
3,36384	-22,7302962	0,39
3,373056	-17,56431979	-0,78
3,382272	-22,7302962	-1,43
3,391488	-11,3651481	-1,885
3,400704	-22,7302962	-3,38
3,40992	-7,232366973	-4,16
3,419136	-23,76349148	2,535
3,428352	-12,39834338	2,405
3,437568	-24,79668676	2,275
3,446784	-9,298757536	-0,325
3,456	-26,86307733	-0,52
3,465216	-11,3651481	-1,885
3,474432	-28,92946789	-2,145
3,483648	-11,3651481	-4,16
3,492864	-29,96266317	-4,16
3,50208	-8,265562254	-5,59
3,511296	-23,76349148	-2,08
3,520512	-5,165976409	-0,52
3,529728	-24,79668676	1,95
3,538944	-21,69710092	-0,195
3,54816	-22,7302962	-1,105
3,557376	-15,49792923	-2,795
3,566592	-22,7302962	-2,73
3,575808	-20,66390564	-4,94
3,585024	-12,39834338	-4,615
3,59424	-37,19503014	-3,575
3,603456	-49,59337353	-0,26
3,612672	-5,165976409	3,64
3,621888	-1,033195282	13,715
3,631104	-3,099585845	20,215
3,64032	-5,165976409	27,82
3,649536	-4,132781127	40,82
3,658752	-17,56431979	61,035
3,667968	6,199171691	78,065
3,677184	-6,199171691	101,79
3,6864	6,199171691	115,96
3,695616	-6,199171691	135,59
3,704832	-6,199171691	145,925
3,714048	12,39834338	146,705
3,723264	0	133,315
3,73248	-26,86307733	105,3
3,741696	-53,72615465	74,36
3,750912	-5,165976409	46,67
3,760128	-58,89213106	38,935
3,769344	-36,16183486	32,24
3,77856	-46,49378768	24,115
3,787776	-7,232366973	16,51
3,796992	-49,59337353	16,835
3,806208	-27,89627261	12,155
3,815424	-54,75934994	19,955
3,82464	-8,265562254	13,52
3,833856	-45,4605924	13,195
3,843072	-10,33195282	9,49
3,852288	-37,19503014	7,735
3,861504	-6,199171691	5,395
3,87072	-27,89627261	5,07
3,879936	-10,33195282	2,795
3,889152	-36,16183486	0,845
3,898368	-27,89627261	0
3,907584	-28,92946789	2,795
3,9168	-17,56431979	6,11
3,926016	-23,76349148	7,085
3,935232	-30,99585845	4,355
3,944448	-9,298757536	2,86
3,953664	-30,99585845	1,3
3,96288	-8,265562254	-0,26
3,972096	-28,92946789	1,365
3,981312	-10,33195282	-1,95
3,990528	-20,66390564	-1,885
3,999744	-10,33195282	-4,745
4,00896	-44,42739712	1,17
4,018176	-18,59751507	2,99
4,027392	-39,26142071	3,51
4,036608	-12,39834338	1,82
4,045824	-41,32781127	0,975
4,05504	-7,232366973	-1,82
4,064256	-45,4605924	-1,235
4,073472	-5,165976409	-3,705
4,082688	-38,22822543	-2,535
4,091904	-7,232366973	-5,98
4,10112	-44,42739712	-1,885
4,110336	-7,232366973	-0,65
4,119552	-45,4605924	3,445
4,128768	-12,39834338	1,365
4,137984	-35,12863958	-1,625
4,1472	-20,66390564	-0,52
4,156416	-43,39420184	-2,535
4,165632	-13,43153866	-3,575
4,174848	-18,59751507	-3,835
4,184064	-6,199171691	-6,89
4,19328	-7,232366973	-6,695
4,202496	-18,59751507	-5,395
4,211712	-22,7302962	-1,3
4,220928	-30,99585845	-1,69
4,230144	-22,7302962	-1,3
4,23936	-8,265562254	-4,16
4,248576	-11,3651481	-4,095
4,257792	-21,69710092	-4,095
4,267008	-6,199171691	-6,63
4,276224	-25,82988204	-6,435
4,28544	-12,39834338	-8,97
4,294656	-29,96266317	-8,45
4,303872	-21,69710092	-4,485
4,313088	-29,96266317	-1,95
4,322304	-12,39834338	-2,86
4,33152	-33,06224902	-3,315
4,340736	-16,53112451	-4,745
4,349952	-35,12863958	-4,615
4,359168	-6,199171691	-7,345
4,368384	-38,22822543	-7,345
4,3776	-3,099585845	-9,23
4,386816	-37,19503014	-7,865
4,396032	-5,165976409	-9,295
4,405248	-34,0954443	-6,11
4,414464	-9,298757536	-2,86
4,42368	-34,0954443	-3,25
4,432896	-3,099585845	-4,745
4,442112	-32,02905374	-4,55
4,451328	-11,3651481	-6,175
4,460544	-28,92946789	-6,175
4,46976	-6,199171691	-8,71
4,478976	-30,99585845	-9,23
4,488192	-17,56431979	-9,815
4,497408	-16,53112451	-10,075
4,506624	-2,066390564	-6,11
4,51584	-6,199171691	-4,16
4,525056	-27,89627261	-2,535
4,534272	-20,66390564	-4,94
4,543488	-23,76349148	-5,98
4,552704	-20,66390564	-5,785
4,56192	-33,06224902	-7,28
4,571136	-7,232366973	-8,775
4,580352	-28,92946789	-9,165
4,589568	-9,298757536	-9,36
4,598784	-32,02905374	-9,88
4,608	-6,199171691	-5,135
4,617216	-30,99585845	-3,835
4,626432	-9,298757536	-4,29
4,635648	-34,0954443	-5,07
4,644864	-15,49792923	-6,63
4,65408	-37,19503014	-6,76
4,663296	-2,066390564	-8,905
4,672512	-37,19503014	-8,645
4,681728	-1,033195282	-11,375
4,690944	-38,22822543	-9,425
4,70016	-16,53112451	-7,215
4,709376	-51,65976409	-0,13
4,718592	1,033195282	-0,78
4,727808	-9,298757536	4,875
4,737024	-9,298757536	8,58
4,74624	-7,232366973	12,74
4,755456	-1,033195282	22,88
4,764672	-1,033195282	37,375
4,773888	-18,59751507	54,08
4,783104	-84,72201311	77,22
4,79232	2,066390564	89,505
4,801536	-10,33195282	118,04
4,810752	0	136,695
4,819968	-2,066390564	152,295
4,829184	-4,132781127	145,73
4,8384	-47,52698296	131,3
4,847616	-7,232366973	98,995
4,856832	-5,165976409	65,39
4,866048	-12,39834338	43,94
4,875264	-38,22822543	36,79
4,88448	-48,56017824	30,68
4,893696	-42,36100655	23,335
4,902912	-47,52698296	25,805
4,912128	-42,36100655	25,545
4,921344	-43,39420184	23,075
4,93056	-39,26142071	19,435
4,939776	-42,36100655	16,835
4,948992	-35,12863958	14,885
4,958208	-41,32781127	12,87
4,967424	-17,56431979	9,685
4,97664	-41,32781127	8,775
4,985856	-22,7302962	7,345
4,995072	-38,22822543	9,295
5,004288	-12,39834338	12,675
5,013504	-41,32781127	14,885
5,02272	-21,69710092	11,505
5,031936	-38,22822543	11,44
5,041152	-15,49792923	8,06
5,050368	-37,19503014	8,19
5,059584	-21,69710092	6,825
5,0688	-39,26142071	6,11
5,078016	-20,66390564	4,745
5,087232	-32,02905374	4,03
5,096448	-22,7302962	7,475
5,105664	-35,12863958	10,465
5,11488	-22,7302962	10,985
5,124096	-22,7302962	9,425
5,133312	-25,82988204	7,735
5,142528	-24,79668676	6,955
5,151744	-25,82988204	5,785
5,16096	-22,7302962	4,745
5,170176	-20,66390564	3,38
5,179392	-21,69710092	2,145
5,188608	-23,76349148	2,47
5,197824	-20,66390564	7,215
5,20704	-23,76349148	8,645
5,216256	-19,63071035	8,255
5,225472	-25,82988204	6,435
5,234688	-21,69710092	4,94
5,243904	-24,79668676	4,55
5,25312	-19,63071035	3,12
5,262336	-29,96266317	2,275
5,271552	-19,63071035	0,455
5,280768	-29,96266317	0,325
5,289984	-15,49792923	0,39
5,2992	-29,96266317	5,85
5,308416	-17,56431979	5,785
5,317632	-28,92946789	5,785
5,326848	-16,53112451	3,055
5,336064	-29,96266317	2,86
5,34528	-19,63071035	1,04
5,354496	-36,16183486	0,26
5,363712	-18,59751507	-0,91
5,372928	-34,0954443	-1,69
5,382144	-20,66390564	-3,055
5,39136	-33,06224902	-1,56
5,400576	-23,76349148	2,275
5,409792	-28,92946789	3,185
5,419008	-25,82988204	1,625
5,428224	-24,79668676	0,26
5,43744	-30,99585845	-1,3
5,446656	-23,76349148	-1,755
5,455872	-24,79668676	-3,185
5,465088	-24,79668676	-4,745
5,474304	-23,76349148	-5,785
5,48352	-21,69710092	-5,98
5,492736	-23,76349148	-4,16
5,501952	-21,69710092	-1,17
5,511168	-27,89627261	-0,52
5,520384	-26,86307733	-1,69
5,5296	-20,66390564	-2,535
5,538816	-17,56431979	-4,29
5,548032	-33,06224902	-5,005
5,557248	-18,59751507	-6,11
5,566464	-28,92946789	-7,345
5,57568	-16,53112451	-8,32
5,584896	-28,92946789	-8,125
5,594112	-9,298757536	-6,565
5,603328	-37,19503014	-2,535
5,612544	-7,232366973	-3,055
5,62176	-38,22822543	-3,705
5,630976	-8,265562254	-6,045
5,640192	-37,19503014	-5,265
5,649408	-7,232366973	-7,15
5,658624	-35,12863958	-7,02
5,66784	-11,3651481	-8,515
5,677056	-30,99585845	-8,06
5,686272	-20,66390564	-8,45
5,695488	-26,86307733	-3,38
5,704704	-22,7302962	-2,405
5,71392	-23,76349148	-2,275
5,723136	-11,3651481	-4,94
5,732352	-25,82988204	-4,875
5,741568	-15,49792923	-5,72
5,750784	-23,76349148	-6,955
5,76	-30,99585845	-6,955
5,769216	-10,33195282	-7,345
5,778432	-42,36100655	-4,485
5,787648	0	-2,99
5,796864	-23,76349148	8,255
5,80608	-2,066390564	15,015
5,815296	-1,033195282	26
5,824512	-2,066390564	33,605
5,833728	-1,033195282	48,035
5,842944	-44,42739712	70,265
5,85216	-81,62242726	88,335
5,861376	-12,39834338	107,055
5,870592	-3,099585845	124,15
5,879808	-26,86307733	133,965
5,889024	3,099585845	136,37
5,89824	-56,8257405	136,63
5,907456	13,43153866	110,76
5,916672	-51,65976409	81,77
5,925888	-17,56431979	54,015
5,935104	-35,12863958	39,325
5,94432	-67,15769332	33,735
5,953536	-13,43153866	25,74
5,962752	-54,75934994	20,93
5,971968	-23,76349148	16,64
5,981184	-52,69295937	14,625
5,9904	-9,298757536	17,42
5,999616	-59,92532634	18,525
6,008832	-11,3651481	14,105
6,018048	-49,59337353	15,275
6,027264	-20,66390564	9,945
6,03648	-45,4605924	11,245
6,045696	-39,26142071	7,41
6,054912	-39,26142071	5,2
6,064128	-30,99585845	2,99
6,073344	-36,16183486	2,73
6,08256	-38,22822543	2,73
6,091776	-32,02905374	7,995
6,100992	-43,39420184	8,775
6,110208	-37,19503014	8,45
6,119424	-41,32781127	7,93
6,12864	-38,22822543	5,265
6,137856	-40,29461599	4,29
6,147072	-34,0954443	3,12
6,156288	-39,26142071	2,145
6,165504	-29,96266317	0,26
6,17472	-38,22822543	0,715
6,183936	-30,99585845	2,34
6,193152	-43,39420184	5,85
6,202368	-15,49792923	7,67
6,211584	-44,42739712	7,085
6,2208	-23,76349148	5,07
6,230016	-41,32781127	4,615
6,239232	-21,69710092	2,665
6,248448	-44,42739712	2,73
6,257664	-5,165976409	-0,39
6,26688	-43,39420184	0,26
6,276096	-26,86307733	-0,39
6,285312	-39,26142071	0,91
6,294528	-6,199171691	4,42
6,303744	-40,29461599	6,76
6,31296	-14,46473395	3,51
6,322176	-38,22822543	4,16
6,331392	-29,96266317	3,25
6,340608	-37,19503014	2,275
6,349824	-34,0954443	0,585
6,35904	-35,12863958	0,975
6,368256	-30,99585845	-0,455
6,377472	-28,92946789	-1,365
6,386688	-39,26142071	0
6,395904	-32,02905374	5,135
6,40512	-30,99585845	6,175
6,414336	-32,02905374	4,355
6,423552	-26,86307733	3,445
6,432768	-32,02905374	1,82
6,441984	-32,02905374	1,04
6,4512	-29,96266317	-0,195
6,460416	-35,12863958	-0,52
6,469632	-22,7302962	-1,95
6,478848	-33,06224902	-0,91
6,488064	-19,63071035	2,34
6,49728	-37,19503014	5,2
6,506496	-18,59751507	3,51
6,515712	-35,12863958	2,73
6,524928	-17,56431979	1,17
6,534144	-36,16183486	1,17
6,54336	-16,53112451	-1,625
6,552576	-38,22822543	-1,365
6,561792	-16,53112451	-2,99
6,571008	-36,16183486	-3,445
6,580224	-14,46473395	-4,16
6,58944	-38,22822543	0,26
6,598656	-21,69710092	2,34
6,607872	-37,19503014	2,145
6,617088	-21,69710092	0,65
6,626304	-36,16183486	-0,78
6,63552	-22,7302962	-1,885
6,644736	-33,06224902	-1,885
6,653952	-26,86307733	-3,64
6,663168	-28,92946789	-3,9
6,672384	-27,89627261	-4,81
6,6816	-20,66390564	-2,665
6,690816	-27,89627261	0,52
6,700032	-21,69710092	1,495
6,709248	-27,89627261	-0,325
6,718464	-27,89627261	-1,69
6,72768	-25,82988204	-2,21
6,736896	-26,86307733	-3,25
6,746112	-29,96266317	-3,51
6,755328	-23,76349148	-4,745
6,764544	-24,79668676	-5,59
6,77376	-19,63071035	-5,85
6,782976	-23,76349148	-4,225
6,792192	-18,59751507	0,26
6,801408	-26,86307733	0,585
6,810624	-17,56431979	-0,91
6,81984	-27,89627261	-2,21
6,829056	-14,46473395	-2,86
6,838272	-36,16183486	-3,315
6,847488	-16,53112451	-4,615
6,856704	-50,62656881	-3,965
6,86592	-18,59751507	-2,925
6,875136	-76,45645085	0,975
6,884352	-1,033195282	6,37
6,893568	-12,39834338	15,21
6,902784	0	23,075
6,912	-3,099585845	32,37
6,921216	5,165976409	46,605
6,930432	-36,16183486	67,6
6,939648	-68,1908886	91,975
6,948864	-5,165976409	107,64
6,95808	25,82988204	123,955
6,967296	1,033195282	138,125
6,976512	1,033195282	137,28
6,985728	5,165976409	137,085
6,994944	3,099585845	119,275
7,00416	-95,05396593	93,015
7,013376	-5,165976409	57,98
7,022592	-29,96266317	44,005
7,031808	-45,4605924	37,96
7,041024	-47,52698296	32,37
7,05024	-43,39420184	26,39
7,059456	-36,16183486	20,41
7,068672	-41,32781127	17,355
7,077888	-37,19503014	17,225
7,087104	-40,29461599	21,84
7,09632	-38,22822543	21,125
7,105536	-34,0954443	19,565
7,114752	-30,99585845	15,015
7,123968	-41,32781127	15,21
7,133184	-27,89627261	10,79
7,1424	-37,19503014	10,075
7,151616	-15,49792923	7,02
7,160832	-38,22822543	7,8
7,170048	-14,46473395	6,825
7,179264	-36,16183486	9,36
7,18848	-17,56431979	11,44
7,197696	-34,0954443	12,545
7,206912	-13,43153866	10,465
7,216128	-41,32781127	10,14
7,225344	-18,59751507	6,89
7,23456	-38,22822543	7,8
7,243776	-19,63071035	6,24
7,252992	-33,06224902	4,29
7,262208	-21,69710092	3,38
7,271424	-22,7302962	2,925
7,28064	-25,82988204	8,645
7,289856	-23,76349148	10,27
7,299072	-21,69710092	9,165
7,308288	-21,69710092	7,995
7,317504	-20,66390564	6,305
7,32672	-20,66390564	5,2
7,335936	-21,69710092	4,55
7,345152	-21,69710092	2,73
7,354368	-19,63071035	1,82
7,363584	-18,59751507	0,845
7,3728	-17,56431979	1,885
7,382016	-18,59751507	5,59
7,391232	-22,7302962	7,345
7,400448	-17,56431979	6,175
7,409664	-21,69710092	5,07
7,41888	-19,63071035	3,12
7,428096	-24,79668676	2,6
7,437312	-14,46473395	1,43
7,446528	-22,7302962	0,39
7,455744	-8,265562254	-1,69
7,46496	-24,79668676	-1,495
7,474176	-9,298757536	-1,69
7,483392	-24,79668676	4,55
7,492608	-11,3651481	3,25
7,501824	-21,69710092	3,185
7,51104	-10,33195282	0,78
7,520256	-22,7302962	0,65
7,529472	-13,43153866	-1,105
7,538688	-24,79668676	-2,015
7,547904	-12,39834338	-3,64
7,55712	-21,69710092	-3,965
7,566336	-10,33195282	-5,265
7,575552	-17,56431979	-3,705
7,584768	-17,56431979	0
7,593984	-20,66390564	0,845
7,6032	-15,49792923	-0,78
7,612416	-18,59751507	-1,95
7,621632	-19,63071035	-2,99
7,630848	-16,53112451	-4,225
7,640064	-16,53112451	-5,07
7,64928	-14,46473395	-6,37
7,658496	-17,56431979	-7,215
7,667712	-12,39834338	-7,735
7,676928	-13,43153866	-5,59
7,686144	-17,56431979	-2,275
7,69536	-16,53112451	-1,885
7,704576	-14,46473395	-3,64
7,713792	-18,59751507	-4,745
7,723008	-10,33195282	-5,655
7,732224	-16,53112451	-6,5
7,74144	-5,165976409	-8,19
7,750656	-16,53112451	-8,71
7,759872	-4,132781127	-9,555
7,769088	-13,43153866	-9,555
7,778304	-1,033195282	-7,345
7,78752	-20,66390564	-3,965
7,796736	-6,199171691	-4,355
7,805952	-15,49792923	-5,33
7,815168	-9,298757536	-7,215
7,824384	-21,69710092	-7,41
7,8336	-8,265562254	-8,255
7,842816	-16,53112451	-8,84
7,852032	-11,3651481	-10,205
7,861248	-18,59751507	-10,53
7,870464	-8,265562254	-10,595
7,87968	-17,56431979	-6,305
7,888896	-12,39834338	-5,395
7,898112	-14,46473395	-5,135
7,907328	-13,43153866	-6,89
7,916544	-12,39834338	-7,735
7,92576	-15,49792923	-8,385
7,934976	-18,59751507	-8,97
7,944192	-29,96266317	-9,23
7,953408	-12,39834338	-8,385
7,962624	-33,06224902	-6,175
7,97184	-57,85893578	-0,26
7,981056	5,165976409	7,8
7,990272	4,132781127	18,265
7,999488	-3,099585845	28,6
8,008704	-6,199171691	42,51
8,01792	-37,19503014	62,53
8,027136	-50,62656881	80,665
8,036352	-38,22822543	101,205
8,045568	-4,132781127	119,795
8,054784	5,165976409	130,455
8,064	-1,033195282	138,32
8,073216	10,33195282	125,71
8,082432	-14,46473395	114,725
8,091648	-113,651481	92,495
8,100864	-3,099585845	55,9
8,11008	-25,82988204	43,485
8,119296	-25,82988204	36,335
8,128512	-41,32781127	28,6
8,137728	-13,43153866	20,02
8,146944	-38,22822543	15,925
8,15616	-9,298757536	13,325
8,165376	-24,79668676	11,895
8,174592	-19,63071035	12,675
8,183808	-25,82988204	13,715
8,193024	-20,66390564	12,285
8,20224	-21,69710092	10,335
8,211456	-18,59751507	9,23
8,220672	-21,69710092	8,775
8,229888	-15,49792923	4,225
8,239104	-19,63071035	2,145
8,24832	-20,66390564	0,13
8,257536	-16,53112451	0,195
8,266752	-14,46473395	0,39
8,275968	-16,53112451	5,72
8,285184	-17,56431979	5,72
8,2944	-19,63071035	6,37
8,303616	-15,49792923	2,99
8,312832	-16,53112451	2,665
8,322048	-22,7302962	2,21
8,331264	-13,43153866	0,455
8,34048	-17,56431979	-0,91
8,349696	-12,39834338	-4,29
8,358912	-21,69710092	-3,705
8,368128	-14,46473395	-3,575
8,377344	-19,63071035	3,575
8,38656	-10,33195282	1,495
8,395776	-34,0954443	2,795
8,404992	-9,298757536	0,52
8,414208	-32,02905374	-0,325
8,423424	-11,3651481	-0,585
8,43264	-35,12863958	-2,73
8,441856	-13,43153866	-5,59
8,451072	-35,12863958	-4,94
8,460288	-14,46473395	-4,875
8,469504	-34,0954443	-0,91
8,47872	-12,39834338	0,325
8,487936	-29,96266317	2,08
8,497152	-19,63071035	-0,065
8,506368	-25,82988204	-1,69
8,515584	-18,59751507	-2,535
8,5248	-28,92946789	-4,485
8,534016	-20,66390564	-5,395
8,543232	-23,76349148	-4,81
8,552448	-7,232366973	-7,865
8,561664	-26,86307733	-5,98
8,57088	-19,63071035	-3,445
8,580096	-21,69710092	-0,52
8,589312	-24,79668676	0,65
8,598528	-12,39834338	-3,12
8,607744	-30,99585845	-2,925
8,61696	-16,53112451	-3,51
8,626176	-25,82988204	-3,705
8,635392	-19,63071035	-5,2
8,644608	-22,7302962	-5,265
8,653824	-12,39834338	-7,345
8,66304	-21,69710092	-5,135
8,672256	-15,49792923	-2,535
8,681472	-36,16183486	-0,52
8,690688	-17,56431979	-0,195
8,699904	-37,19503014	-1,625
8,70912	-9,298757536	-2,99
8,718336	-37,19503014	-3,445
8,727552	-9,298757536	-4,875
8,736768	-36,16183486	-4,875
8,745984	-8,265562254	-6,37
8,7552	-34,0954443	-5,85
8,764416	-10,33195282	-6,76
8,773632	-36,16183486	-0,325
8,782848	-16,53112451	0,065
8,792064	-32,02905374	-0,195
8,80128	-9,298757536	-2,86
8,810496	-26,86307733	-1,56
8,819712	-16,53112451	-3,835
8,828928	-24,79668676	-3,575
8,838144	-22,7302962	-4,55
8,84736	-22,7302962	-5,525
8,856576	-26,86307733	-6,305
8,865792	-17,56431979	-5,59
8,875008	-21,69710092	0,455
8,884224	-18,59751507	0
8,89344	-22,7302962	-1,04
8,902656	-21,69710092	-2,275
8,911872	-24,79668676	-2,795
8,921088	-16,53112451	-3,575
8,930304	-21,69710092	-4,42
8,93952	-18,59751507	-5,72
8,948736	-22,7302962	-5,46
8,957952	-15,49792923	-6,435
8,967168	-20,66390564	-3,38
8,976384	-15,49792923	0,065
8,9856	-17,56431979	0,845
8,994816	-14,46473395	-0,715
9,004032	-28,92946789	-1,69
9,013248	-13,43153866	-2,925
9,022464	-25,82988204	-2,145
9,03168	-10,33195282	-4,68
9,040896	-21,69710092	-3,77
9,050112	-9,298757536	-5,72
9,059328	-24,79668676	-4,615
9,068544	-10,33195282	-2,405
9,07776	-27,89627261	1,69
9,086976	-11,3651481	0,325
9,096192	-27,89627261	-0,65
9,105408	-14,46473395	-1,69
9,114624	-27,89627261	-1,235
9,12384	-22,7302962	-2,015
9,133056	-46,49378768	-1,625
9,142272	-36,16183486	-0,325
9,151488	-9,298757536	0,13
9,160704	-69,22408388	10,335
9,16992	-5,165976409	20,995
9,179136	-1,033195282	30,29
9,188352	3,099585845	44,2
9,197568	-8,265562254	61,425
9,206784	-11,3651481	80,99
9,216	-2,066390564	101,53
9,225216	-80,58923198	127,335
9,234432	5,165976409	135,395
9,243648	8,265562254	141,765
9,252864	1,033195282	144,235
9,26208	-27,89627261	130,975
9,271296	-9,298757536	107,9
9,280512	-46,49378768	78,195
9,289728	-28,92946789	53,56
9,298944	-8,265562254	41,665
9,30816	-49,59337353	37,18
9,317376	-37,19503014	30,55
9,326592	-38,22822543	25,87
9,335808	-16,53112451	19,5
9,345024	-21,69710092	18,135
9,35424	-18,59751507	15,6
9,363456	-34,0954443	22,23
9,372672	-17,56431979	20,345
9,381888	-35,12863958	17,55
9,391104	-18,59751507	15,145
9,40032	-33,06224902	13,585
9,409536	-14,46473395	11,96
9,418752	-32,02905374	9,295
9,427968	-23,76349148	8,71
9,437184	-27,89627261	8,515

## Sheet: Sheet 1 - Fig 1E (with vaccum)
Fig 1E (with vaccum)
time(s)	X(um)	Z(um)
0,036864	0	0
0,073728	-3,099585845	0
0,110592	-4,907677589	0
0,147456	-3,616183486	-0,065
0,18432	-8,782159895	-0,195
0,221184	-8,265562254	-0,065
0,258048	-5,68257405	-0,065
0,294912	-2,841287025	0
0,331776	-6,715769332	0,13
0,36864	-1,033195282	0
0,405504	-7,748964613	-0,065
0,442368	-9,298757536	0
0,479232	-8,523861075	0
0,516096	-7,490665793	-0,065
0,55296	-7,490665793	0
0,589824	-6,974068152	0,065
0,626688	-6,715769332	0
0,663552	-6,974068152	0
0,700416	-6,199171691	0,065
0,73728	-3,874482307	0,195
0,774144	-4,907677589	0,585
0,811008	-0,774896461	0,65
0,847872	-5,424275229	0,26
0,884736	-9,298757536	0,13
0,9216	-8,007263434	0,065
0,958464	-7,490665793	0,13
0,995328	-7,232366973	0,13
1,032192	-5,424275229	0
1,069056	-8,523861075	0
1,10592	-5,165976409	0
1,142784	-5,165976409	0
1,179648	-6,457470511	-0,065
1,216512	-4,907677589	0,065
1,253376	-9,815355177	0,195
1,29024	-7,232366973	0,065
1,327104	-9,298757536	0,065
1,363968	-7,748964613	0,065
1,400832	-6,715769332	0
1,437696	-6,199171691	-0,065
1,47456	-5,424275229	0
1,511424	-3,874482307	-0,065
1,548288	-6,199171691	-0,065
1,585152	-5,94087287	-0,065
1,622016	-6,715769332	0
1,65888	-3,099585845	0
1,695744	-3,616183486	-0,13
1,732608	-1,033195282	-0,195
1,769472	-9,298757536	0,065
1,806336	-8,265562254	-0,065
1,8432	-7,232366973	0
1,880064	-6,457470511	0,13
1,916928	-8,007263434	0,325
1,953792	-4,649378768	0,65
1,990656	-5,424275229	0,13
2,02752	-7,232366973	-0,13
2,064384	-5,94087287	-0,065
2,101248	-4,132781127	-0,065
2,138112	-3,099585845	0
2,174976	-8,007263434	0,065
2,21184	-6,974068152	0,065
2,248704	-8,265562254	0
2,285568	-7,748964613	0,065
2,322432	-7,490665793	0,065
2,359296	-6,974068152	0
2,39616	-3,357884666	0
2,433024	-5,94087287	0
2,469888	-8,265562254	0
2,506752	-5,165976409	0,065
2,543616	-5,68257405	0,13
2,58048	-2,582988204	0,065
2,617344	-5,165976409	0,065
2,654208	-9,815355177	0,065
2,691072	-9,040458716	0,13
2,727936	-8,007263434	0,13
2,7648	-7,232366973	0,195
2,801664	-6,199171691	0,195
2,838528	-8,007263434	0,13
2,875392	-4,907677589	0,065
2,912256	-6,974068152	0,065
2,94912	-5,68257405	0,195
2,985984	-9,040458716	0,455
3,022848	-6,457470511	0,78
3,059712	-3,099585845	0,52
3,096576	-6,199171691	0,195
3,13344	-8,523861075	0,26
3,170304	-7,490665793	0,195
3,207168	-6,715769332	0,26
3,244032	-6,457470511	0,13
3,280896	-7,232366973	0,195
3,31776	-4,907677589	0,195
3,354624	-6,974068152	0,065
3,391488	-5,424275229	0,13
3,428352	-4,649378768	0,195
3,465216	-4,132781127	0,195
3,50208	-3,357884666	0,195
3,538944	-2,582988204	0,195
3,575808	-9,557056357	0,13
3,612672	-6,974068152	0,13
3,649536	-7,490665793	0,195
3,6864	-6,457470511	0,13
3,723264	-6,715769332	0,195
3,760128	-4,132781127	0,195
3,796992	-7,748964613	0
3,833856	-6,715769332	0,065
3,87072	-7,748964613	0,13
3,907584	-4,649378768	0,065
3,944448	-9,815355177	0,26
3,981312	-9,298757536	0,195
4,018176	-6,199171691	0,325
4,05504	-7,232366973	0,65
4,091904	-6,715769332	0,65
4,128768	-5,68257405	0,13
4,165632	-6,715769332	0,195
4,202496	-4,391079948	0,065
4,23936	-6,974068152	0,065
4,276224	-4,907677589	0,065
4,313088	-6,715769332	0,065
4,349952	-5,165976409	0,13
4,386816	-4,907677589	0,195
4,42368	-0,25829882	-0,065
4,460544	-5,424275229	0,065
4,497408	-8,265562254	0,13
4,534272	-6,974068152	0,065
4,571136	-5,68257405	0,065
4,608	-4,391079948	0,13
4,644864	-7,490665793	0,13
4,681728	-3,616183486	0,065
4,718592	-7,232366973	0
4,755456	-7,748964613	0,065
4,79232	-7,490665793	0,13
4,829184	-5,165976409	0,13
4,866048	-3,099585845	0,195
4,902912	-8,007263434	0,13
4,939776	-7,490665793	0,195
4,97664	-6,715769332	0,325
5,013504	-8,007263434	0,78
5,050368	-6,199171691	0,715
5,087232	-7,748964613	0,26
5,124096	-5,165976409	0,13
5,16096	-8,265562254	0,195
5,197824	-7,748964613	0,13
5,234688	-9,040458716	0,26
5,271552	-5,424275229	0,325
5,308416	-6,457470511	0,26
5,34528	-11,88174574	0,13
5,382144	-6,974068152	0,26
5,419008	-8,265562254	0,195
5,455872	-7,232366973	0,13
5,492736	-7,232366973	0,325
5,5296	-6,199171691	0,26
5,566464	-6,199171691	0,13
5,603328	-8,007263434	0,13
5,640192	-7,490665793	0,065
5,677056	-8,007263434	0,13
5,71392	-4,649378768	0,13
5,750784	-3,616183486	0,13
5,787648	-4,132781127	0,195
5,824512	-8,523861075	0,065
5,861376	-8,782159895	0,065
5,89824	-8,007263434	0,26
5,935104	-6,974068152	0,39
5,971968	-7,232366973	0,65
6,008832	-5,94087287	0,65
6,045696	-4,132781127	0,13
6,08256	-6,715769332	0,065
6,119424	-8,007263434	0,195
6,156288	-6,715769332	0,13
6,193152	-3,099585845	0,13
6,230016	-1,291494102	0,13
6,26688	-9,040458716	0,13
6,303744	-8,265562254	0,195
6,340608	-8,007263434	0,13
6,377472	-8,007263434	0,13
6,414336	-7,490665793	0,26
6,4512	-7,232366973	0,13
6,488064	-4,391079948	0
6,524928	-8,265562254	0,065
6,561792	-7,748964613	0,13
6,598656	-6,715769332	0
6,63552	-3,874482307	0,065
6,672384	-8,782159895	0,195
6,709248	-9,557056357	0,13
6,746112	-10,073654	0,13
6,782976	-6,974068152	0,13
6,81984	-8,007263434	0,13
6,856704	-5,68257405	0,13
6,893568	-6,715769332	0,13
6,930432	-4,907677589	0,195
6,967296	-8,782159895	0,39
7,00416	-9,557056357	0,78
7,041024	-8,523861075	0,195
7,077888	-5,424275229	0,195
7,114752	-10,33195282	0,195
7,151616	-10,073654	0,13
7,18848	-10,33195282	0,13
7,225344	-7,490665793	0,065
7,262208	-7,490665793	0,065
7,299072	-7,490665793	0,195
7,335936	-8,265562254	0,195
7,3728	-3,099585845	0,13
7,409664	-6,457470511	0
7,446528	-6,715769332	0,065
7,483392	-5,94087287	0,065
7,520256	-5,165976409	0,13
7,55712	-5,94087287	0,195
7,593984	-6,199171691	0,195
7,630848	-9,298757536	0,195
7,667712	-8,007263434	0,13
7,704576	-8,782159895	0,065
7,74144	-7,490665793	0,065
7,778304	-8,007263434	0,065
7,815168	-8,265562254	0,13
7,852032	-7,490665793	0,13
7,888896	-7,490665793	0,195
7,92576	-5,94087287	0,455
7,962624	-6,715769332	0,845
7,999488	-2,841287025	0,13
8,036352	-3,099585845	0,13
8,073216	-6,457470511	0,13
8,11008	-9,040458716	0,065
8,146944	-6,974068152	0
8,183808	-6,715769332	0,13
8,220672	-5,68257405	0,13
8,257536	-6,199171691	0,065
8,2944	-4,649378768	0,065
8,331264	-7,490665793	-0,065
8,368128	-7,748964613	0,065
8,404992	-4,391079948	0,065
8,441856	-4,907677589	0,065
8,47872	-2,582988204	0,065
8,515584	-4,391079948	0,065
8,552448	-8,265562254	0,065
8,589312	-7,232366973	0,065
8,626176	-8,007263434	0,13
8,66304	-6,199171691	0,065
8,699904	-9,040458716	0,065
8,736768	-4,132781127	0,13
8,773632	-8,007263434	0,13
8,810496	-6,457470511	0,325
8,84736	-7,748964613	0,845
8,884224	-6,457470511	0,585
8,921088	-6,199171691	0,195
8,957952	-2,066390564	0,13
8,994816	-8,007263434	0,13
9,03168	-6,974068152	0
9,068544	-7,232366973	0,13
9,105408	-6,715769332	0,13
9,142272	-6,715769332	0,13
9,179136	-6,974068152	0,065
9,216	-7,748964613	0
9,252864	-8,523861075	-0,065
9,289728	-6,199171691	0,13
9,326592	-8,007263434	0,26
9,363456	-3,099585845	0,195
9,40032	-7,490665793	0,195
9,437184	-7,232366973	0,195
