# Supplementary material for: Intravital mesoscopic fluorescence molecular tomography allows non-invasive in vivo monitoring and quantification of breast cancer growth dynamics
Source: Commun Biol. 2021 May 11;4:556. doi: 10.1038/s42003-021-02063-8 (PMC8113483; doi:10.1038/s42003-021-02063-8)
Supplement: Supplementary file 8 — Supplementary Data 2 [file 42003_2021_2063_MOESM8_ESM.xlsx]

## Sheet: Sheet1
0.25uM	2.5uM	25uM
NaN	NaN	NaN
NaN	NaN	NaN
NaN	NaN	NaN
NaN	NaN	NaN
NaN	NaN	NaN
NaN	NaN	NaN
NaN	NaN	NaN
NaN	NaN	NaN
NaN	NaN	NaN
NaN	NaN	NaN
NaN	NaN	NaN
NaN	NaN	NaN
NaN	NaN	NaN
NaN	NaN	NaN
NaN	NaN	NaN
NaN	NaN	NaN
NaN	NaN	NaN
NaN	NaN	NaN
NaN	NaN	NaN
NaN	NaN	NaN
NaN	NaN	NaN
NaN	NaN	NaN
NaN	NaN	NaN
NaN	NaN	NaN
NaN	NaN	NaN
NaN	NaN	NaN
NaN	NaN	NaN
NaN	NaN	NaN
NaN	NaN	NaN
NaN	NaN	NaN
NaN	NaN	NaN
NaN	NaN	NaN
NaN	NaN	NaN
NaN	NaN	NaN
NaN	NaN	NaN
NaN	NaN	NaN
NaN	NaN	NaN
NaN	NaN	NaN
NaN	NaN	NaN
NaN	NaN	NaN
NaN	NaN	NaN
NaN	NaN	NaN
NaN	NaN	NaN
NaN	NaN	NaN
NaN	NaN	NaN
NaN	NaN	NaN
NaN	NaN	NaN
NaN	NaN	NaN
NaN	NaN	NaN
NaN	NaN	NaN
NaN	NaN	NaN
NaN	NaN	NaN
NaN	NaN	NaN
NaN	NaN	NaN
NaN	NaN	NaN
NaN	NaN	NaN
NaN	NaN	NaN
NaN	NaN	NaN
NaN	NaN	NaN
NaN	NaN	NaN
NaN	NaN	NaN
NaN	NaN	NaN
NaN	NaN	NaN
NaN	NaN	NaN
NaN	NaN	NaN
NaN	NaN	NaN
NaN	NaN	NaN
NaN	NaN	NaN
NaN	NaN	NaN
NaN	NaN	NaN
NaN	NaN	NaN
NaN	NaN	NaN
NaN	NaN	NaN
NaN	NaN	NaN
NaN	NaN	NaN
NaN	NaN	NaN
NaN	NaN	NaN
NaN	NaN	NaN
NaN	NaN	NaN
NaN	NaN	NaN
NaN	NaN	NaN
NaN	NaN	NaN
NaN	NaN	NaN
NaN	NaN	NaN
NaN	NaN	NaN
NaN	NaN	NaN
NaN	NaN	NaN
NaN	NaN	NaN
NaN	NaN	NaN
NaN	NaN	NaN
NaN	NaN	NaN
NaN	NaN	NaN
NaN	NaN	NaN
NaN	NaN	NaN
NaN	NaN	NaN
NaN	NaN	NaN
NaN	NaN	NaN
NaN	NaN	NaN
NaN	NaN	NaN
NaN	NaN	NaN
NaN	NaN	NaN
NaN	NaN	NaN
NaN	NaN	NaN
NaN	NaN	NaN
NaN	NaN	NaN
NaN	NaN	NaN
NaN	NaN	NaN
NaN	NaN	NaN
NaN	NaN	NaN
NaN	NaN	NaN
NaN	NaN	NaN
NaN	NaN	NaN
NaN	NaN	NaN
NaN	NaN	NaN
NaN	NaN	NaN
NaN	NaN	NaN
NaN	NaN	NaN
NaN	NaN	NaN
NaN	NaN	NaN
NaN	NaN	NaN
NaN	NaN	NaN
NaN	NaN	NaN
NaN	NaN	NaN
NaN	NaN	NaN
NaN	NaN	NaN
NaN	NaN	NaN
NaN	NaN	NaN
NaN	NaN	NaN
NaN	NaN	NaN
NaN	NaN	NaN
NaN	NaN	NaN
NaN	NaN	NaN
NaN	NaN	NaN
NaN	NaN	NaN
NaN	NaN	NaN
NaN	NaN	NaN
NaN	NaN	NaN
NaN	NaN	NaN
NaN	NaN	NaN
NaN	NaN	NaN
NaN	NaN	NaN
NaN	NaN	NaN
NaN	NaN	NaN
NaN	NaN	NaN
NaN	NaN	NaN
NaN	NaN	NaN
NaN	NaN	NaN
NaN	NaN	NaN
NaN	NaN	NaN
NaN	NaN	NaN
NaN	NaN	NaN
NaN	NaN	NaN
NaN	NaN	NaN
NaN	NaN	NaN
NaN	NaN	NaN
NaN	NaN	NaN
NaN	NaN	NaN
NaN	NaN	NaN
NaN	NaN	NaN
NaN	NaN	NaN
NaN	NaN	NaN
NaN	NaN	NaN
NaN	NaN	NaN
NaN	NaN	NaN
NaN	NaN	NaN
NaN	NaN	NaN
NaN	NaN	NaN
NaN	NaN	NaN
NaN	NaN	NaN
NaN	NaN	NaN
NaN	NaN	NaN
NaN	NaN	NaN
NaN	NaN	NaN
NaN	NaN	NaN
NaN	NaN	NaN
NaN	NaN	NaN
NaN	NaN	NaN
NaN	NaN	NaN
NaN	NaN	NaN
NaN	NaN	NaN
NaN	NaN	NaN
NaN	NaN	NaN
NaN	NaN	NaN
NaN	NaN	NaN
NaN	NaN	NaN
NaN	NaN	NaN
NaN	NaN	NaN
NaN	NaN	NaN
NaN	NaN	NaN
NaN	NaN	NaN
NaN	NaN	NaN
NaN	NaN	NaN
NaN	NaN	NaN
NaN	NaN	NaN
NaN	NaN	NaN
NaN	NaN	NaN
NaN	NaN	NaN
NaN	NaN	NaN
NaN	NaN	NaN
NaN	NaN	NaN
NaN	NaN	NaN
NaN	NaN	NaN
NaN	NaN	NaN
NaN	NaN	NaN
NaN	NaN	NaN
NaN	NaN	NaN
NaN	NaN	NaN
NaN	NaN	NaN
NaN	NaN	NaN
NaN	NaN	NaN
NaN	NaN	NaN
NaN	NaN	NaN
NaN	NaN	NaN
NaN	NaN	NaN
NaN	NaN	NaN
NaN	NaN	NaN
NaN	NaN	NaN
NaN	NaN	NaN
NaN	NaN	NaN
NaN	NaN	NaN
NaN	NaN	NaN
NaN	NaN	NaN
NaN	NaN	NaN
NaN	NaN	NaN
NaN	NaN	NaN
NaN	NaN	NaN
NaN	NaN	NaN
NaN	NaN	NaN
NaN	NaN	NaN
NaN	NaN	NaN
NaN	NaN	NaN
NaN	NaN	NaN
NaN	NaN	NaN
NaN	NaN	NaN
NaN	NaN	NaN
NaN	NaN	NaN
NaN	NaN	NaN
NaN	NaN	NaN
NaN	NaN	NaN
NaN	NaN	NaN
NaN	NaN	NaN
NaN	NaN	NaN
NaN	NaN	NaN
NaN	NaN	NaN
NaN	NaN	NaN
NaN	NaN	NaN
NaN	NaN	NaN
NaN	NaN	NaN
NaN	NaN	NaN
NaN	NaN	NaN
NaN	NaN	NaN
NaN	NaN	NaN
NaN	NaN	NaN
NaN	NaN	NaN
NaN	NaN	NaN
NaN	NaN	NaN
NaN	NaN	NaN
NaN	NaN	NaN
NaN	NaN	NaN
NaN	NaN	NaN
NaN	NaN	NaN
NaN	NaN	NaN
NaN	NaN	NaN
NaN	NaN	NaN
NaN	NaN	NaN
NaN	NaN	NaN
NaN	NaN	NaN
NaN	NaN	NaN
NaN	NaN	NaN
NaN	NaN	NaN
NaN	NaN	NaN
NaN	NaN	NaN
NaN	NaN	NaN
NaN	NaN	NaN
NaN	NaN	NaN
NaN	NaN	NaN
NaN	NaN	NaN
NaN	NaN	NaN
NaN	NaN	NaN
NaN	NaN	NaN
NaN	NaN	NaN
NaN	NaN	NaN
NaN	NaN	NaN
NaN	NaN	NaN
NaN	NaN	NaN
NaN	NaN	NaN
NaN	NaN	NaN
NaN	NaN	NaN
NaN	NaN	NaN
NaN	NaN	NaN
NaN	NaN	NaN
NaN	NaN	NaN
NaN	NaN	NaN
NaN	NaN	NaN
NaN	NaN	NaN
NaN	NaN	NaN
NaN	NaN	NaN
NaN	NaN	NaN
NaN	NaN	NaN
NaN	NaN	NaN
NaN	NaN	NaN
NaN	NaN	NaN
NaN	NaN	NaN
NaN	NaN	NaN
NaN	NaN	NaN
NaN	NaN	NaN
NaN	NaN	NaN
NaN	NaN	NaN
NaN	NaN	NaN
NaN	NaN	NaN
NaN	NaN	NaN
NaN	NaN	NaN
NaN	NaN	NaN
NaN	NaN	NaN
NaN	NaN	NaN
NaN	NaN	NaN
NaN	NaN	NaN
NaN	NaN	NaN
NaN	NaN	NaN
NaN	NaN	NaN
NaN	NaN	NaN
NaN	NaN	NaN
NaN	NaN	NaN
NaN	NaN	NaN
NaN	NaN	NaN
NaN	NaN	NaN
NaN	NaN	NaN
NaN	NaN	NaN
NaN	NaN	NaN
NaN	NaN	NaN
NaN	NaN	NaN
NaN	NaN	NaN
NaN	NaN	NaN
NaN	NaN	NaN
NaN	NaN	NaN
NaN	NaN	NaN
NaN	NaN	NaN
NaN	NaN	NaN
NaN	NaN	NaN
NaN	NaN	NaN
NaN	NaN	NaN
NaN	NaN	NaN
NaN	NaN	NaN
NaN	NaN	NaN
NaN	NaN	NaN
NaN	NaN	NaN
NaN	NaN	NaN
NaN	NaN	NaN
NaN	NaN	NaN
NaN	NaN	NaN
NaN	NaN	NaN
NaN	NaN	NaN
NaN	NaN	NaN
NaN	NaN	NaN
NaN	NaN	NaN
NaN	NaN	NaN
NaN	NaN	NaN
NaN	NaN	NaN
NaN	NaN	NaN
NaN	NaN	NaN
NaN	NaN	NaN
NaN	NaN	NaN
NaN	NaN	NaN
NaN	NaN	NaN
NaN	NaN	NaN
NaN	NaN	NaN
NaN	NaN	NaN
NaN	NaN	NaN
NaN	NaN	NaN
NaN	NaN	NaN
NaN	NaN	NaN
NaN	NaN	NaN
NaN	NaN	NaN
NaN	NaN	NaN
NaN	NaN	NaN
NaN	NaN	NaN
NaN	NaN	NaN
NaN	NaN	NaN
NaN	NaN	NaN
NaN	NaN	NaN
NaN	NaN	NaN
NaN	NaN	NaN
NaN	NaN	NaN
NaN	NaN	NaN
NaN	NaN	NaN
NaN	NaN	NaN
NaN	NaN	NaN
NaN	NaN	NaN
NaN	NaN	NaN
NaN	NaN	NaN
NaN	NaN	NaN
NaN	NaN	NaN
NaN	NaN	NaN
NaN	NaN	NaN
NaN	NaN	NaN
NaN	NaN	NaN
NaN	NaN	NaN
NaN	NaN	NaN
NaN	NaN	NaN
NaN	NaN	NaN
NaN	NaN	NaN
NaN	NaN	NaN
NaN	NaN	NaN
NaN	NaN	NaN
NaN	NaN	NaN
NaN	NaN	NaN
NaN	NaN	NaN
NaN	NaN	NaN
NaN	NaN	NaN
NaN	NaN	NaN
NaN	NaN	NaN
NaN	NaN	NaN
NaN	NaN	NaN
NaN	NaN	NaN
NaN	NaN	NaN
NaN	NaN	NaN
NaN	NaN	NaN
NaN	NaN	NaN
NaN	NaN	NaN
NaN	NaN	NaN
NaN	NaN	NaN
NaN	NaN	NaN
NaN	NaN	NaN
NaN	NaN	NaN
NaN	NaN	NaN
NaN	NaN	NaN
NaN	NaN	NaN
NaN	NaN	NaN
NaN	NaN	NaN
NaN	NaN	NaN
NaN	NaN	NaN
NaN	NaN	NaN
NaN	NaN	NaN
NaN	NaN	NaN
NaN	NaN	NaN
NaN	NaN	NaN
NaN	NaN	NaN
NaN	NaN	NaN
NaN	NaN	NaN
NaN	NaN	NaN
NaN	NaN	NaN
NaN	NaN	NaN
NaN	NaN	NaN
NaN	NaN	NaN
NaN	NaN	NaN
NaN	NaN	NaN
NaN	NaN	NaN
NaN	NaN	NaN
NaN	NaN	NaN
NaN	NaN	NaN
NaN	NaN	NaN
NaN	NaN	NaN
NaN	NaN	NaN
NaN	NaN	NaN
NaN	NaN	NaN
NaN	NaN	NaN
NaN	NaN	NaN
NaN	NaN	NaN
NaN	NaN	NaN
NaN	NaN	NaN
NaN	NaN	NaN
NaN	NaN	NaN
NaN	NaN	NaN
NaN	NaN	NaN
NaN	NaN	NaN
NaN	NaN	NaN
NaN	NaN	NaN
NaN	NaN	NaN
NaN	NaN	NaN
NaN	NaN	NaN
NaN	NaN	NaN
NaN	NaN	NaN
NaN	NaN	NaN
NaN	NaN	NaN
NaN	NaN	NaN
NaN	NaN	NaN
NaN	NaN	NaN
NaN	NaN	NaN
NaN	NaN	NaN
NaN	NaN	NaN
NaN	NaN	NaN
NaN	NaN	NaN
NaN	NaN	NaN
NaN	NaN	NaN
NaN	NaN	NaN
NaN	NaN	NaN
NaN	NaN	NaN
NaN	NaN	NaN
NaN	NaN	NaN
NaN	NaN	NaN
NaN	NaN	NaN
NaN	NaN	NaN
NaN	NaN	NaN
NaN	NaN	NaN
NaN	NaN	NaN
NaN	NaN	NaN
NaN	NaN	NaN
NaN	NaN	NaN
NaN	NaN	NaN
NaN	NaN	NaN
NaN	NaN	NaN
NaN	NaN	NaN
NaN	NaN	NaN
NaN	NaN	NaN
NaN	NaN	NaN
NaN	NaN	NaN
NaN	NaN	NaN
NaN	NaN	NaN
NaN	NaN	NaN
NaN	NaN	NaN
NaN	NaN	NaN
NaN	NaN	NaN
NaN	NaN	NaN
NaN	NaN	NaN
NaN	NaN	NaN
NaN	NaN	NaN
NaN	NaN	NaN
NaN	NaN	NaN
NaN	NaN	NaN
NaN	NaN	NaN
NaN	NaN	NaN
NaN	NaN	NaN
NaN	NaN	NaN
NaN	NaN	NaN
NaN	NaN	NaN
NaN	NaN	NaN
NaN	NaN	NaN
NaN	NaN	NaN
NaN	NaN	NaN
NaN	NaN	NaN
NaN	NaN	NaN
NaN	NaN	NaN
NaN	NaN	NaN
NaN	NaN	NaN
NaN	NaN	NaN
NaN	NaN	NaN
NaN	NaN	NaN
NaN	NaN	NaN
NaN	NaN	NaN
NaN	NaN	NaN
NaN	NaN	NaN
NaN	NaN	NaN
NaN	NaN	NaN
NaN	NaN	NaN
NaN	NaN	NaN
NaN	NaN	NaN
NaN	NaN	NaN
NaN	NaN	NaN
NaN	NaN	NaN
NaN	NaN	NaN
NaN	NaN	NaN
NaN	NaN	NaN
NaN	NaN	NaN
NaN	NaN	NaN
NaN	NaN	NaN
NaN	NaN	NaN
NaN	NaN	NaN
NaN	NaN	NaN
NaN	NaN	NaN
NaN	NaN	NaN
NaN	NaN	NaN
NaN	NaN	NaN
NaN	NaN	NaN
NaN	NaN	NaN
NaN	NaN	NaN
NaN	NaN	NaN
NaN	NaN	NaN
NaN	NaN	NaN
NaN	NaN	NaN
NaN	NaN	NaN
NaN	NaN	NaN
NaN	NaN	NaN
NaN	NaN	NaN
NaN	NaN	NaN
NaN	NaN	NaN
NaN	NaN	NaN
NaN	NaN	NaN
NaN	NaN	NaN
NaN	NaN	NaN
NaN	NaN	NaN
NaN	NaN	NaN
NaN	NaN	NaN
NaN	NaN	NaN
NaN	NaN	NaN
NaN	NaN	NaN
NaN	NaN	NaN
NaN	NaN	NaN
NaN	NaN	NaN
NaN	NaN	NaN
NaN	NaN	NaN
NaN	NaN	NaN
NaN	NaN	NaN
NaN	NaN	NaN
NaN	NaN	NaN
NaN	NaN	NaN
NaN	NaN	NaN
NaN	NaN	NaN
NaN	NaN	NaN
NaN	NaN	NaN
NaN	NaN	NaN
NaN	NaN	NaN
NaN	NaN	NaN
NaN	NaN	NaN
NaN	NaN	NaN
NaN	NaN	NaN
NaN	NaN	NaN
NaN	NaN	NaN
NaN	NaN	NaN
NaN	NaN	NaN
NaN	NaN	NaN
NaN	NaN	NaN
NaN	NaN	NaN
NaN	NaN	NaN
NaN	NaN	NaN
NaN	NaN	NaN
NaN	NaN	NaN
NaN	NaN	NaN
NaN	NaN	NaN
NaN	NaN	NaN
NaN	NaN	NaN
NaN	NaN	NaN
NaN	NaN	NaN
NaN	NaN	NaN
NaN	NaN	NaN
NaN	NaN	NaN
NaN	NaN	NaN
NaN	NaN	NaN
NaN	NaN	NaN
NaN	NaN	NaN
NaN	NaN	NaN
NaN	NaN	NaN
NaN	NaN	NaN
NaN	NaN	NaN
NaN	NaN	NaN
NaN	NaN	NaN
NaN	NaN	NaN
NaN	NaN	NaN
NaN	NaN	NaN
NaN	NaN	NaN
NaN	NaN	NaN
NaN	NaN	NaN
NaN	NaN	NaN
NaN	NaN	NaN
NaN	NaN	NaN
NaN	NaN	NaN
NaN	NaN	NaN
NaN	NaN	NaN
NaN	NaN	NaN
NaN	NaN	NaN
NaN	NaN	NaN
NaN	NaN	NaN
NaN	NaN	NaN
NaN	NaN	NaN
NaN	NaN	NaN
NaN	NaN	NaN
NaN	NaN	NaN
NaN	NaN	NaN
NaN	NaN	NaN
NaN	NaN	NaN
NaN	NaN	NaN
NaN	NaN	NaN
NaN	NaN	NaN
NaN	NaN	NaN
NaN	NaN	NaN
NaN	NaN	NaN
NaN	NaN	NaN
NaN	NaN	NaN
NaN	NaN	NaN
NaN	NaN	NaN
NaN	NaN	NaN
NaN	NaN	NaN
NaN	NaN	NaN
NaN	NaN	NaN
NaN	NaN	NaN
NaN	NaN	NaN
NaN	NaN	NaN
NaN	NaN	NaN
NaN	NaN	NaN
NaN	NaN	NaN
NaN	NaN	NaN
NaN	NaN	NaN
NaN	NaN	NaN
NaN	NaN	NaN
NaN	NaN	NaN
NaN	NaN	NaN
NaN	NaN	NaN
NaN	NaN	NaN
NaN	NaN	NaN
NaN	NaN	NaN
NaN	NaN	NaN
NaN	NaN	NaN
NaN	NaN	NaN
NaN	NaN	NaN
NaN	NaN	NaN
NaN	NaN	NaN
NaN	NaN	NaN
NaN	NaN	NaN
NaN	NaN	NaN
NaN	NaN	NaN
NaN	NaN	NaN
NaN	NaN	NaN
NaN	NaN	NaN
NaN	NaN	NaN
NaN	NaN	NaN
NaN	NaN	NaN
NaN	NaN	NaN
NaN	NaN	NaN
NaN	NaN	NaN
NaN	NaN	NaN
NaN	NaN	NaN
NaN	NaN	NaN
NaN	NaN	NaN
NaN	NaN	NaN
NaN	NaN	NaN
NaN	NaN	NaN
NaN	NaN	NaN
NaN	NaN	NaN
NaN	NaN	NaN
NaN	NaN	NaN
NaN	NaN	NaN
NaN	NaN	NaN
NaN	NaN	NaN
NaN	NaN	NaN
NaN	NaN	NaN
NaN	NaN	NaN
NaN	NaN	NaN
NaN	NaN	NaN
NaN	NaN	NaN
NaN	NaN	NaN
NaN	NaN	NaN
NaN	NaN	NaN
NaN	NaN	NaN
NaN	NaN	NaN
NaN	NaN	NaN
NaN	NaN	NaN
NaN	NaN	NaN
NaN	NaN	NaN
NaN	NaN	NaN
NaN	NaN	NaN
NaN	NaN	NaN
NaN	NaN	NaN
NaN	NaN	NaN
NaN	NaN	NaN
NaN	NaN	NaN
NaN	NaN	NaN
NaN	NaN	NaN
NaN	NaN	NaN
NaN	NaN	NaN
NaN	NaN	NaN
NaN	NaN	NaN
NaN	NaN	NaN
NaN	NaN	NaN
NaN	NaN	NaN
NaN	NaN	NaN
NaN	NaN	NaN
NaN	NaN	NaN
NaN	NaN	NaN
NaN	NaN	NaN
NaN	NaN	NaN
NaN	NaN	NaN
NaN	NaN	NaN
NaN	NaN	NaN
NaN	NaN	NaN
NaN	NaN	NaN
NaN	NaN	NaN
NaN	NaN	NaN
NaN	NaN	NaN
NaN	NaN	NaN
NaN	NaN	NaN
NaN	NaN	NaN
NaN	NaN	NaN
NaN	NaN	NaN
NaN	NaN	NaN
NaN	NaN	NaN
NaN	NaN	NaN
NaN	NaN	NaN
NaN	NaN	NaN
NaN	NaN	NaN
NaN	NaN	NaN
NaN	NaN	NaN
NaN	NaN	NaN
NaN	NaN	NaN
NaN	NaN	NaN
NaN	NaN	NaN
NaN	NaN	NaN
NaN	NaN	NaN
NaN	NaN	NaN
NaN	NaN	NaN
NaN	NaN	NaN
NaN	NaN	NaN
NaN	NaN	NaN
NaN	NaN	NaN
NaN	NaN	NaN
NaN	NaN	NaN
NaN	NaN	NaN
NaN	NaN	NaN
NaN	NaN	NaN
NaN	NaN	NaN
NaN	NaN	NaN
NaN	NaN	NaN
NaN	NaN	NaN
NaN	NaN	NaN
NaN	NaN	NaN
NaN	NaN	NaN
NaN	NaN	NaN
NaN	NaN	NaN
NaN	NaN	NaN
NaN	NaN	NaN
NaN	NaN	NaN
NaN	NaN	NaN
NaN	NaN	NaN
NaN	NaN	NaN
NaN	NaN	NaN
NaN	NaN	NaN
NaN	NaN	NaN
NaN	NaN	NaN
NaN	NaN	NaN
NaN	NaN	NaN
NaN	NaN	NaN
NaN	NaN	NaN
NaN	NaN	NaN
NaN	NaN	NaN
NaN	NaN	NaN
NaN	NaN	NaN
NaN	NaN	NaN
NaN	NaN	NaN
NaN	NaN	NaN
NaN	NaN	NaN
NaN	NaN	NaN
NaN	NaN	NaN
NaN	NaN	NaN
NaN	NaN	NaN
NaN	NaN	NaN
NaN	NaN	NaN
NaN	NaN	NaN
NaN	NaN	NaN
NaN	NaN	NaN
NaN	NaN	NaN
NaN	NaN	NaN
NaN	NaN	NaN
NaN	NaN	NaN
NaN	NaN	NaN
NaN	NaN	NaN
NaN	NaN	NaN
NaN	NaN	NaN
NaN	NaN	NaN
NaN	NaN	NaN
NaN	NaN	NaN
NaN	NaN	NaN
NaN	NaN	NaN
NaN	NaN	NaN
NaN	NaN	NaN
NaN	NaN	NaN
NaN	NaN	NaN
NaN	NaN	NaN
NaN	NaN	NaN
NaN	NaN	NaN
NaN	NaN	NaN
NaN	NaN	NaN
NaN	NaN	NaN
NaN	NaN	NaN
NaN	NaN	NaN
NaN	NaN	NaN
NaN	NaN	NaN
NaN	NaN	NaN
NaN	NaN	NaN
NaN	NaN	NaN
NaN	NaN	NaN
NaN	NaN	NaN
NaN	NaN	NaN
NaN	NaN	NaN
NaN	NaN	NaN
NaN	NaN	NaN
NaN	NaN	NaN
NaN	NaN	NaN
NaN	NaN	NaN
NaN	NaN	NaN
NaN	NaN	NaN
NaN	NaN	NaN
NaN	NaN	NaN
NaN	NaN	NaN
NaN	NaN	NaN
NaN	NaN	NaN
NaN	NaN	NaN
NaN	NaN	NaN
NaN	NaN	NaN
NaN	NaN	NaN
NaN	NaN	NaN
NaN	NaN	NaN
NaN	NaN	NaN
NaN	NaN	NaN
NaN	NaN	NaN
NaN	NaN	NaN
NaN	NaN	NaN
NaN	NaN	NaN
NaN	NaN	NaN
NaN	NaN	NaN
NaN	NaN	NaN
NaN	NaN	NaN
NaN	NaN	NaN
NaN	NaN	NaN
NaN	NaN	NaN
NaN	NaN	NaN
NaN	NaN	NaN
NaN	NaN	NaN
NaN	NaN	NaN
NaN	NaN	NaN
NaN	NaN	NaN
NaN	NaN	NaN
NaN	NaN	NaN
NaN	NaN	NaN
NaN	NaN	NaN
NaN	NaN	NaN
NaN	NaN	NaN
NaN	NaN	NaN
NaN	NaN	NaN
NaN	NaN	NaN
NaN	NaN	NaN
NaN	NaN	NaN
NaN	NaN	NaN
NaN	NaN	NaN
NaN	NaN	NaN
NaN	NaN	NaN
NaN	NaN	NaN
NaN	NaN	NaN
NaN	NaN	NaN
NaN	NaN	NaN
NaN	NaN	NaN
NaN	NaN	NaN
NaN	NaN	NaN
NaN	NaN	NaN
NaN	NaN	NaN
NaN	NaN	NaN
NaN	NaN	NaN
NaN	NaN	NaN
NaN	NaN	NaN
NaN	NaN	NaN
NaN	NaN	NaN
NaN	NaN	NaN
NaN	NaN	NaN
NaN	NaN	NaN
NaN	NaN	NaN
NaN	NaN	NaN
NaN	NaN	NaN
NaN	NaN	NaN
NaN	NaN	NaN
NaN	NaN	NaN
NaN	NaN	NaN
NaN	NaN	NaN
NaN	NaN	NaN
NaN	NaN	NaN
NaN	NaN	NaN
NaN	NaN	NaN
NaN	NaN	NaN
NaN	NaN	NaN
NaN	NaN	NaN
NaN	NaN	NaN
NaN	NaN	NaN
NaN	NaN	NaN
NaN	NaN	NaN
NaN	NaN	NaN
NaN	NaN	NaN
NaN	NaN	NaN
NaN	NaN	NaN
NaN	NaN	NaN
NaN	NaN	NaN
NaN	NaN	NaN
NaN	NaN	NaN
NaN	NaN	NaN
NaN	NaN	NaN
NaN	NaN	NaN
NaN	NaN	NaN
NaN	NaN	NaN
NaN	NaN	NaN
NaN	NaN	NaN
NaN	NaN	NaN
NaN	NaN	NaN
NaN	NaN	NaN
NaN	NaN	NaN
NaN	NaN	NaN
NaN	NaN	NaN
NaN	NaN	NaN
NaN	NaN	NaN
NaN	NaN	NaN
NaN	NaN	NaN
NaN	NaN	NaN
NaN	NaN	NaN
NaN	NaN	NaN
NaN	NaN	NaN
NaN	NaN	NaN
NaN	NaN	NaN
NaN	NaN	NaN
NaN	NaN	NaN
NaN	NaN	NaN
NaN	NaN	NaN
NaN	NaN	NaN
NaN	NaN	NaN
NaN	NaN	NaN
NaN	NaN	NaN
NaN	NaN	NaN
NaN	NaN	NaN
NaN	NaN	NaN
NaN	NaN	NaN
NaN	NaN	NaN
NaN	NaN	NaN
NaN	NaN	NaN
NaN	NaN	NaN
NaN	NaN	NaN
NaN	NaN	NaN
NaN	NaN	NaN
NaN	NaN	NaN
NaN	NaN	NaN
NaN	NaN	NaN
NaN	NaN	NaN
NaN	NaN	NaN
NaN	NaN	NaN
NaN	NaN	NaN
NaN	NaN	NaN
NaN	NaN	NaN
NaN	NaN	NaN
NaN	NaN	NaN
NaN	NaN	NaN
NaN	NaN	NaN
NaN	NaN	NaN
NaN	NaN	NaN
NaN	NaN	NaN
NaN	NaN	NaN
NaN	NaN	NaN
NaN	NaN	NaN
NaN	NaN	NaN
NaN	NaN	NaN
NaN	NaN	NaN
NaN	NaN	NaN
NaN	NaN	NaN
NaN	NaN	NaN
NaN	NaN	NaN
NaN	NaN	NaN
NaN	NaN	NaN
NaN	NaN	NaN
NaN	NaN	NaN
NaN	NaN	NaN
NaN	NaN	NaN
NaN	NaN	NaN
NaN	NaN	NaN
NaN	NaN	NaN
NaN	NaN	NaN
NaN	NaN	NaN
NaN	NaN	NaN
NaN	NaN	NaN
NaN	NaN	NaN
NaN	NaN	NaN
NaN	NaN	NaN
NaN	NaN	NaN
NaN	NaN	NaN
NaN	NaN	NaN
NaN	NaN	NaN
NaN	NaN	NaN
NaN	NaN	NaN
NaN	NaN	NaN
NaN	NaN	NaN
NaN	NaN	NaN
NaN	NaN	NaN
NaN	NaN	NaN
NaN	NaN	NaN
NaN	NaN	NaN
NaN	NaN	NaN
NaN	NaN	NaN
NaN	NaN	NaN
NaN	NaN	NaN
NaN	NaN	NaN
NaN	NaN	NaN
NaN	NaN	NaN
NaN	NaN	NaN
NaN	NaN	NaN
NaN	NaN	NaN
NaN	NaN	NaN
NaN	NaN	NaN
NaN	NaN	NaN
NaN	NaN	NaN
NaN	NaN	NaN
NaN	NaN	NaN
NaN	NaN	NaN
NaN	NaN	NaN
NaN	NaN	NaN
NaN	NaN	NaN
NaN	NaN	NaN
NaN	NaN	NaN
NaN	NaN	NaN
NaN	NaN	NaN
NaN	NaN	NaN
NaN	NaN	NaN
NaN	NaN	NaN
NaN	NaN	NaN
NaN	NaN	NaN
NaN	NaN	NaN
NaN	NaN	NaN
NaN	NaN	NaN
NaN	NaN	NaN
NaN	NaN	NaN
NaN	NaN	NaN
NaN	NaN	NaN
NaN	NaN	NaN
NaN	NaN	NaN
NaN	NaN	NaN
NaN	NaN	NaN
NaN	NaN	NaN
NaN	NaN	NaN
NaN	NaN	NaN
NaN	NaN	NaN
NaN	NaN	NaN
NaN	NaN	NaN
NaN	NaN	NaN
NaN	NaN	NaN
NaN	NaN	NaN
NaN	NaN	NaN
NaN	NaN	NaN
NaN	NaN	NaN
NaN	NaN	NaN
NaN	NaN	NaN
NaN	NaN	NaN
NaN	NaN	NaN
NaN	NaN	NaN
NaN	NaN	NaN
NaN	NaN	NaN
NaN	NaN	NaN
NaN	NaN	NaN
NaN	NaN	NaN
NaN	NaN	NaN
NaN	NaN	NaN
NaN	NaN	NaN
NaN	NaN	NaN
NaN	NaN	NaN
NaN	NaN	NaN
NaN	NaN	NaN
NaN	NaN	NaN
NaN	NaN	NaN
NaN	NaN	NaN
NaN	NaN	NaN
NaN	NaN	NaN
NaN	NaN	NaN
NaN	NaN	NaN
NaN	NaN	NaN
NaN	NaN	NaN
NaN	NaN	NaN
NaN	NaN	NaN
NaN	NaN	NaN
NaN	NaN	NaN
NaN	NaN	NaN
NaN	NaN	NaN
NaN	NaN	NaN
NaN	NaN	NaN
NaN	NaN	NaN
NaN	NaN	NaN
NaN	NaN	NaN
NaN	NaN	NaN
NaN	NaN	NaN
NaN	NaN	NaN
NaN	NaN	NaN
NaN	NaN	NaN
NaN	NaN	NaN
NaN	NaN	NaN
NaN	NaN	NaN
NaN	NaN	NaN
NaN	NaN	NaN
NaN	NaN	NaN
NaN	NaN	NaN
NaN	NaN	NaN
NaN	NaN	NaN
NaN	NaN	NaN
NaN	NaN	NaN
NaN	NaN	NaN
NaN	NaN	NaN
NaN	NaN	NaN
NaN	NaN	NaN
NaN	NaN	NaN
NaN	NaN	NaN
NaN	NaN	NaN
NaN	NaN	NaN
NaN	NaN	NaN
NaN	NaN	NaN
NaN	NaN	NaN
NaN	NaN	NaN
NaN	NaN	NaN
NaN	NaN	NaN
NaN	NaN	NaN
NaN	NaN	NaN
NaN	NaN	NaN
NaN	NaN	NaN
NaN	NaN	NaN
NaN	NaN	NaN
NaN	NaN	NaN
NaN	NaN	NaN
NaN	NaN	NaN
NaN	NaN	NaN
NaN	NaN	NaN
NaN	NaN	NaN
NaN	NaN	NaN
NaN	NaN	NaN
NaN	NaN	NaN
NaN	NaN	NaN
NaN	NaN	NaN
NaN	NaN	NaN
NaN	NaN	NaN
NaN	NaN	NaN
NaN	NaN	NaN
NaN	NaN	NaN
NaN	NaN	NaN
NaN	NaN	NaN
NaN	NaN	NaN
NaN	NaN	NaN
NaN	NaN	NaN
NaN	NaN	NaN
NaN	NaN	NaN
NaN	NaN	NaN
NaN	NaN	NaN
NaN	NaN	NaN
NaN	NaN	NaN
NaN	NaN	NaN
NaN	NaN	NaN
NaN	NaN	NaN
NaN	NaN	NaN
NaN	NaN	NaN
NaN	NaN	NaN
NaN	NaN	NaN
NaN	NaN	NaN
NaN	NaN	NaN
NaN	NaN	NaN
NaN	NaN	NaN
NaN	NaN	NaN
NaN	NaN	NaN
NaN	NaN	NaN
NaN	NaN	NaN
NaN	NaN	NaN
NaN	NaN	NaN
NaN	NaN	NaN
NaN	NaN	NaN
NaN	NaN	NaN
NaN	NaN	NaN
NaN	NaN	NaN
NaN	NaN	NaN
NaN	NaN	NaN
NaN	NaN	NaN
NaN	NaN	NaN
NaN	NaN	NaN
NaN	NaN	NaN
NaN	NaN	NaN
NaN	NaN	NaN
NaN	NaN	NaN
NaN	NaN	NaN
NaN	NaN	NaN
NaN	NaN	NaN
NaN	NaN	NaN
NaN	NaN	NaN
NaN	NaN	NaN
NaN	NaN	NaN
NaN	NaN	NaN
NaN	NaN	NaN
NaN	NaN	NaN
NaN	NaN	NaN
NaN	NaN	NaN
NaN	NaN	NaN
NaN	NaN	NaN
NaN	NaN	NaN
NaN	NaN	NaN
NaN	NaN	NaN
NaN	NaN	NaN
NaN	NaN	NaN
NaN	NaN	NaN
NaN	NaN	NaN
NaN	NaN	NaN
NaN	NaN	NaN
NaN	NaN	NaN
NaN	NaN	NaN
NaN	NaN	NaN
NaN	NaN	NaN
NaN	NaN	NaN
NaN	NaN	NaN
NaN	NaN	NaN
NaN	NaN	NaN
NaN	NaN	NaN
NaN	NaN	NaN
NaN	NaN	NaN
NaN	NaN	NaN
NaN	NaN	NaN
NaN	NaN	NaN
NaN	NaN	NaN
NaN	NaN	NaN
NaN	NaN	NaN
NaN	NaN	NaN
NaN	NaN	NaN
NaN	NaN	NaN
NaN	NaN	NaN
NaN	NaN	NaN
NaN	NaN	NaN
NaN	NaN	NaN
NaN	NaN	NaN
NaN	NaN	NaN
NaN	NaN	NaN
NaN	NaN	NaN
NaN	NaN	NaN
NaN	NaN	NaN
NaN	NaN	NaN
NaN	NaN	NaN
NaN	NaN	NaN
NaN	NaN	NaN
NaN	NaN	NaN
NaN	NaN	NaN
NaN	NaN	NaN
NaN	NaN	NaN
NaN	NaN	NaN
NaN	NaN	NaN
NaN	NaN	NaN
NaN	NaN	NaN
NaN	NaN	NaN
NaN	NaN	NaN
NaN	NaN	NaN
NaN	NaN	NaN
NaN	NaN	NaN
NaN	NaN	NaN
NaN	NaN	NaN
NaN	NaN	NaN
NaN	NaN	NaN
NaN	NaN	NaN
NaN	NaN	NaN
NaN	NaN	NaN
NaN	NaN	NaN
NaN	NaN	NaN
NaN	NaN	NaN
NaN	NaN	NaN
NaN	NaN	NaN
NaN	NaN	NaN
NaN	NaN	NaN
NaN	NaN	NaN
NaN	NaN	NaN
NaN	NaN	NaN
NaN	NaN	NaN
NaN	NaN	NaN
NaN	NaN	NaN
NaN	NaN	NaN
NaN	NaN	NaN
NaN	NaN	NaN
NaN	NaN	NaN
NaN	NaN	NaN
NaN	NaN	NaN
NaN	NaN	NaN
NaN	NaN	NaN
NaN	NaN	NaN
NaN	NaN	NaN
NaN	NaN	NaN
NaN	NaN	NaN
NaN	NaN	NaN
NaN	NaN	NaN
NaN	NaN	NaN
NaN	NaN	NaN
NaN	NaN	NaN
NaN	NaN	NaN
NaN	NaN	NaN
NaN	NaN	NaN
NaN	NaN	NaN
NaN	NaN	NaN
NaN	NaN	NaN
NaN	NaN	NaN
NaN	NaN	NaN
NaN	NaN	NaN
NaN	NaN	NaN
NaN	NaN	NaN
NaN	NaN	NaN
NaN	NaN	NaN
NaN	NaN	NaN
NaN	NaN	NaN
NaN	NaN	NaN
NaN	NaN	NaN
NaN	NaN	NaN
NaN	NaN	NaN
NaN	NaN	NaN
NaN	NaN	NaN
NaN	NaN	NaN
NaN	NaN	NaN
NaN	NaN	NaN
NaN	NaN	NaN
NaN	NaN	NaN
NaN	NaN	NaN
NaN	NaN	NaN
NaN	NaN	NaN
NaN	NaN	NaN
NaN	NaN	NaN
NaN	NaN	NaN
NaN	NaN	NaN
NaN	NaN	NaN
NaN	NaN	NaN
NaN	NaN	NaN
NaN	NaN	NaN
NaN	NaN	NaN
NaN	NaN	NaN
NaN	NaN	NaN
NaN	NaN	NaN
NaN	NaN	NaN
NaN	NaN	NaN
NaN	NaN	NaN
NaN	NaN	NaN
NaN	NaN	NaN
NaN	NaN	NaN
NaN	NaN	NaN
NaN	NaN	NaN
NaN	NaN	NaN
NaN	NaN	NaN
NaN	NaN	NaN
NaN	NaN	NaN
NaN	NaN	NaN
NaN	NaN	NaN
NaN	NaN	NaN
NaN	NaN	NaN
NaN	NaN	NaN
NaN	NaN	NaN
NaN	NaN	NaN
NaN	NaN	NaN
NaN	NaN	NaN
NaN	NaN	NaN
NaN	NaN	NaN
NaN	NaN	NaN
NaN	NaN	NaN
NaN	NaN	NaN
NaN	NaN	NaN
NaN	NaN	NaN
NaN	NaN	NaN
NaN	NaN	NaN
NaN	NaN	NaN
NaN	NaN	NaN
NaN	NaN	NaN
NaN	NaN	NaN
NaN	NaN	NaN
NaN	NaN	NaN
NaN	NaN	NaN
NaN	NaN	NaN
NaN	NaN	NaN
NaN	NaN	NaN
NaN	NaN	NaN
NaN	NaN	NaN
NaN	NaN	NaN
NaN	NaN	NaN
NaN	NaN	NaN
NaN	NaN	NaN
NaN	NaN	NaN
NaN	NaN	NaN
NaN	NaN	NaN
NaN	NaN	NaN
NaN	NaN	NaN
NaN	NaN	NaN
NaN	NaN	NaN
NaN	NaN	NaN
NaN	NaN	NaN
NaN	NaN	NaN
NaN	NaN	NaN
NaN	NaN	NaN
NaN	NaN	NaN
NaN	NaN	NaN
NaN	NaN	NaN
NaN	NaN	NaN
NaN	NaN	NaN
NaN	NaN	NaN
NaN	NaN	NaN
NaN	NaN	NaN
NaN	NaN	NaN
NaN	NaN	NaN
NaN	NaN	NaN
NaN	NaN	NaN
NaN	NaN	NaN
NaN	NaN	NaN
NaN	NaN	NaN
NaN	NaN	NaN
NaN	NaN	NaN
NaN	NaN	NaN
NaN	NaN	NaN
NaN	NaN	NaN
NaN	NaN	NaN
NaN	NaN	NaN
NaN	NaN	NaN
NaN	NaN	NaN
NaN	NaN	NaN
NaN	NaN	NaN
NaN	NaN	NaN
NaN	NaN	NaN
NaN	NaN	NaN
NaN	NaN	NaN
NaN	NaN	NaN
NaN	NaN	NaN
NaN	NaN	NaN
NaN	NaN	NaN
NaN	NaN	NaN
NaN	NaN	NaN
NaN	NaN	NaN
NaN	NaN	NaN
NaN	NaN	NaN
NaN	NaN	NaN
NaN	NaN	NaN
NaN	NaN	NaN
NaN	NaN	NaN
NaN	NaN	NaN
NaN	NaN	NaN
NaN	NaN	NaN
NaN	NaN	NaN
NaN	NaN	NaN
NaN	NaN	NaN
NaN	NaN	NaN
NaN	NaN	NaN
NaN	NaN	NaN
NaN	NaN	NaN
NaN	NaN	NaN
NaN	NaN	NaN
NaN	NaN	NaN
NaN	NaN	NaN
NaN	NaN	NaN
NaN	NaN	NaN
NaN	NaN	NaN
NaN	NaN	NaN
NaN	NaN	NaN
NaN	NaN	NaN
NaN	NaN	NaN
NaN	NaN	NaN
NaN	NaN	NaN
NaN	NaN	NaN
NaN	NaN	NaN
NaN	NaN	NaN
NaN	NaN	NaN
NaN	NaN	NaN
NaN	NaN	NaN
NaN	NaN	NaN
NaN	NaN	NaN
NaN	NaN	NaN
NaN	NaN	NaN
NaN	NaN	NaN
NaN	NaN	NaN
NaN	NaN	NaN
NaN	NaN	NaN
NaN	NaN	NaN
NaN	NaN	NaN
NaN	NaN	NaN
NaN	NaN	NaN
NaN	NaN	NaN
NaN	NaN	NaN
NaN	NaN	NaN
NaN	NaN	NaN
NaN	NaN	NaN
NaN	NaN	NaN
NaN	NaN	NaN
NaN	NaN	NaN
NaN	NaN	NaN
NaN	NaN	NaN
NaN	NaN	NaN
NaN	NaN	NaN
NaN	NaN	NaN
NaN	NaN	NaN
NaN	NaN	NaN
NaN	NaN	NaN
NaN	NaN	NaN
NaN	NaN	NaN
NaN	NaN	NaN
NaN	NaN	NaN
NaN	NaN	NaN
NaN	NaN	NaN
NaN	NaN	NaN
NaN	NaN	NaN
NaN	NaN	NaN
NaN	NaN	NaN
NaN	NaN	NaN
NaN	NaN	NaN
NaN	NaN	NaN
NaN	NaN	NaN
NaN	NaN	NaN
NaN	NaN	NaN
NaN	NaN	NaN
NaN	NaN	NaN
NaN	NaN	NaN
NaN	NaN	NaN
NaN	NaN	NaN
NaN	NaN	NaN
NaN	NaN	NaN
NaN	NaN	NaN
NaN	NaN	NaN
NaN	NaN	NaN
NaN	NaN	NaN
NaN	NaN	NaN
NaN	NaN	NaN
NaN	NaN	NaN
NaN	NaN	NaN
NaN	NaN	NaN
NaN	NaN	NaN
NaN	NaN	NaN
NaN	NaN	NaN
NaN	NaN	NaN
NaN	NaN	NaN
NaN	NaN	NaN
NaN	NaN	NaN
NaN	NaN	NaN
NaN	NaN	NaN
NaN	NaN	NaN
NaN	NaN	NaN
NaN	NaN	NaN
NaN	NaN	NaN
NaN	NaN	NaN
NaN	NaN	NaN
NaN	NaN	NaN
NaN	NaN	NaN
NaN	NaN	NaN
NaN	NaN	NaN
NaN	NaN	NaN
NaN	NaN	NaN
NaN	NaN	NaN
NaN	NaN	NaN
NaN	NaN	NaN
NaN	NaN	NaN
NaN	NaN	NaN
NaN	NaN	NaN
NaN	NaN	NaN
NaN	NaN	NaN
NaN	NaN	NaN
NaN	NaN	NaN
NaN	NaN	NaN
NaN	NaN	NaN
NaN	NaN	NaN
NaN	NaN	NaN
NaN	NaN	NaN
NaN	NaN	NaN
NaN	NaN	NaN
NaN	NaN	NaN
NaN	NaN	NaN
NaN	NaN	NaN
NaN	NaN	NaN
NaN	NaN	NaN
NaN	NaN	NaN
NaN	NaN	NaN
NaN	NaN	NaN
NaN	NaN	NaN
NaN	NaN	NaN
NaN	NaN	NaN
NaN	NaN	NaN
NaN	NaN	NaN
NaN	NaN	NaN
NaN	NaN	NaN
NaN	NaN	NaN
NaN	NaN	NaN
NaN	NaN	NaN
NaN	NaN	NaN
NaN	NaN	NaN
NaN	NaN	NaN
NaN	NaN	NaN
NaN	NaN	NaN
NaN	NaN	NaN
NaN	NaN	NaN
NaN	NaN	NaN
NaN	NaN	NaN
NaN	NaN	NaN
NaN	NaN	NaN
NaN	NaN	NaN
NaN	NaN	NaN
NaN	NaN	NaN
NaN	NaN	NaN
NaN	NaN	NaN
NaN	NaN	NaN
NaN	NaN	NaN
NaN	NaN	NaN
NaN	NaN	NaN
NaN	NaN	NaN
NaN	NaN	NaN
NaN	NaN	NaN
NaN	NaN	NaN
NaN	NaN	NaN
NaN	NaN	NaN
NaN	NaN	NaN
NaN	NaN	NaN
NaN	NaN	NaN
NaN	NaN	NaN
NaN	NaN	NaN
NaN	NaN	NaN
NaN	NaN	NaN
NaN	NaN	NaN
NaN	NaN	NaN
NaN	NaN	NaN
NaN	NaN	NaN
NaN	NaN	NaN
NaN	NaN	NaN
NaN	NaN	NaN
NaN	NaN	NaN
NaN	NaN	NaN
NaN	NaN	NaN
NaN	NaN	NaN
NaN	NaN	NaN
NaN	NaN	NaN
NaN	NaN	NaN
NaN	NaN	NaN
NaN	NaN	NaN
NaN	NaN	NaN
NaN	NaN	NaN
NaN	NaN	NaN
NaN	NaN	NaN
NaN	NaN	NaN
NaN	NaN	NaN
NaN	NaN	NaN
NaN	NaN	NaN
NaN	NaN	NaN
NaN	NaN	NaN
NaN	NaN	NaN
NaN	NaN	NaN
NaN	NaN	NaN
NaN	NaN	NaN
NaN	NaN	NaN
NaN	NaN	NaN
NaN	NaN	NaN
NaN	NaN	NaN
NaN	NaN	NaN
NaN	NaN	NaN
NaN	NaN	NaN
NaN	NaN	NaN
NaN	NaN	NaN
NaN	NaN	NaN
NaN	NaN	NaN
NaN	NaN	NaN
NaN	NaN	NaN
NaN	NaN	NaN
NaN	NaN	NaN
NaN	NaN	NaN
NaN	NaN	NaN
NaN	NaN	NaN
NaN	NaN	NaN
NaN	NaN	NaN
NaN	NaN	NaN
NaN	NaN	NaN
NaN	NaN	NaN
NaN	NaN	NaN
NaN	NaN	NaN
NaN	NaN	NaN
NaN	NaN	NaN
NaN	NaN	NaN
NaN	NaN	NaN
NaN	NaN	NaN
NaN	NaN	NaN
NaN	NaN	NaN
NaN	NaN	NaN
NaN	NaN	NaN
NaN	NaN	NaN
NaN	NaN	NaN
NaN	NaN	NaN
NaN	NaN	NaN
NaN	NaN	NaN
NaN	NaN	NaN
NaN	NaN	NaN
NaN	NaN	NaN
NaN	NaN	NaN
NaN	NaN	NaN
NaN	NaN	NaN
NaN	NaN	NaN
NaN	NaN	NaN
NaN	NaN	NaN
NaN	NaN	NaN
NaN	NaN	NaN
NaN	NaN	NaN
NaN	NaN	NaN
NaN	NaN	NaN
NaN	NaN	NaN
NaN	NaN	NaN
NaN	NaN	NaN
NaN	NaN	NaN
NaN	NaN	NaN
NaN	NaN	NaN
NaN	NaN	NaN
NaN	NaN	NaN
NaN	NaN	NaN
NaN	NaN	NaN
NaN	NaN	NaN
NaN	NaN	NaN
NaN	NaN	NaN
NaN	NaN	NaN
NaN	NaN	NaN
NaN	NaN	NaN
NaN	NaN	NaN
NaN	NaN	NaN
NaN	NaN	NaN
NaN	NaN	NaN
NaN	NaN	NaN
NaN	NaN	NaN
NaN	NaN	NaN
NaN	NaN	NaN
NaN	NaN	NaN
NaN	NaN	NaN
NaN	NaN	NaN
NaN	NaN	NaN
NaN	NaN	NaN
NaN	NaN	NaN
NaN	NaN	NaN
NaN	NaN	NaN
NaN	NaN	NaN
NaN	NaN	NaN
NaN	NaN	NaN
NaN	NaN	NaN
NaN	NaN	NaN
NaN	NaN	NaN
NaN	NaN	NaN
NaN	NaN	NaN
NaN	NaN	NaN
NaN	NaN	NaN
NaN	NaN	NaN
NaN	NaN	NaN
NaN	NaN	NaN
NaN	NaN	NaN
NaN	NaN	NaN
NaN	NaN	NaN
NaN	NaN	NaN
NaN	NaN	NaN
NaN	NaN	NaN
NaN	NaN	NaN
NaN	NaN	NaN
NaN	NaN	NaN
NaN	NaN	NaN
NaN	NaN	NaN
NaN	NaN	NaN
NaN	NaN	NaN
NaN	NaN	NaN
NaN	NaN	NaN
NaN	NaN	NaN
NaN	NaN	NaN
NaN	NaN	NaN
NaN	NaN	NaN
NaN	NaN	NaN
NaN	NaN	NaN
NaN	NaN	NaN
NaN	NaN	NaN
NaN	NaN	NaN
NaN	NaN	NaN
NaN	NaN	NaN
NaN	NaN	NaN
NaN	NaN	NaN
NaN	NaN	NaN
NaN	NaN	NaN
NaN	NaN	NaN
NaN	NaN	NaN
NaN	NaN	NaN
NaN	NaN	NaN
NaN	NaN	NaN
NaN	NaN	NaN
NaN	NaN	NaN
NaN	NaN	NaN
NaN	NaN	NaN
NaN	NaN	NaN
NaN	NaN	NaN
NaN	NaN	NaN
NaN	NaN	NaN
NaN	NaN	NaN
NaN	NaN	NaN
NaN	NaN	NaN
NaN	NaN	NaN
NaN	NaN	NaN
NaN	NaN	NaN
NaN	NaN	NaN
NaN	NaN	NaN
NaN	NaN	NaN
NaN	NaN	NaN
NaN	NaN	NaN
NaN	NaN	NaN
NaN	NaN	NaN
NaN	NaN	NaN
NaN	NaN	NaN
NaN	NaN	NaN
NaN	NaN	NaN
NaN	NaN	NaN
NaN	NaN	NaN
NaN	NaN	NaN
NaN	NaN	NaN
NaN	NaN	NaN
NaN	NaN	NaN
NaN	NaN	NaN
NaN	NaN	NaN
NaN	NaN	NaN
NaN	NaN	NaN
NaN	NaN	NaN
NaN	NaN	NaN
NaN	NaN	NaN
NaN	NaN	NaN
NaN	NaN	NaN
NaN	NaN	NaN
NaN	NaN	NaN
NaN	NaN	NaN
NaN	NaN	NaN
NaN	NaN	NaN
NaN	NaN	NaN
NaN	NaN	NaN
NaN	NaN	NaN
NaN	NaN	NaN
NaN	NaN	NaN
NaN	NaN	NaN
NaN	NaN	NaN
NaN	NaN	NaN
NaN	NaN	NaN
NaN	NaN	NaN
NaN	NaN	NaN
NaN	NaN	NaN
NaN	NaN	NaN
NaN	NaN	NaN
NaN	NaN	NaN
NaN	NaN	NaN
NaN	NaN	NaN
NaN	NaN	NaN
NaN	NaN	NaN
NaN	NaN	NaN
NaN	NaN	NaN
NaN	NaN	NaN
NaN	NaN	NaN
NaN	NaN	NaN
NaN	NaN	NaN
NaN	NaN	NaN
NaN	NaN	NaN
NaN	NaN	NaN
NaN	NaN	NaN
NaN	NaN	NaN
NaN	NaN	NaN
NaN	NaN	NaN
NaN	NaN	NaN
NaN	NaN	NaN
NaN	NaN	NaN
NaN	NaN	NaN
NaN	NaN	NaN
NaN	NaN	NaN
NaN	NaN	NaN
NaN	NaN	NaN
NaN	NaN	NaN
NaN	NaN	NaN
NaN	NaN	NaN
NaN	NaN	NaN
NaN	NaN	NaN
NaN	NaN	NaN
NaN	NaN	NaN
NaN	NaN	NaN
NaN	NaN	NaN
NaN	NaN	NaN
NaN	NaN	NaN
NaN	NaN	NaN
NaN	NaN	NaN
NaN	NaN	NaN
NaN	NaN	NaN
NaN	NaN	NaN
NaN	NaN	NaN
NaN	NaN	NaN
NaN	NaN	NaN
NaN	NaN	NaN
NaN	NaN	NaN
NaN	NaN	NaN
NaN	NaN	NaN
NaN	NaN	NaN
NaN	NaN	NaN
NaN	NaN	NaN
NaN	NaN	NaN
NaN	NaN	NaN
NaN	NaN	NaN
NaN	NaN	NaN
NaN	NaN	NaN
NaN	NaN	NaN
NaN	NaN	NaN
NaN	NaN	NaN
NaN	NaN	NaN
NaN	NaN	NaN
NaN	NaN	NaN
NaN	NaN	NaN
NaN	NaN	NaN
NaN	NaN	NaN
NaN	NaN	NaN
NaN	NaN	NaN
NaN	NaN	NaN
NaN	NaN	NaN
NaN	NaN	NaN
NaN	NaN	NaN
NaN	NaN	NaN
NaN	NaN	NaN
NaN	NaN	NaN
NaN	NaN	NaN
NaN	NaN	NaN
NaN	NaN	NaN
NaN	NaN	NaN
NaN	NaN	NaN
NaN	NaN	NaN
NaN	NaN	NaN
NaN	NaN	NaN
NaN	NaN	NaN
NaN	NaN	NaN
NaN	NaN	NaN
NaN	NaN	NaN
NaN	NaN	NaN
NaN	NaN	NaN
NaN	NaN	NaN
NaN	NaN	NaN
NaN	NaN	NaN
NaN	NaN	NaN
NaN	NaN	NaN
NaN	NaN	NaN
NaN	NaN	NaN
NaN	NaN	NaN
NaN	NaN	NaN
NaN	NaN	NaN
NaN	NaN	NaN
NaN	NaN	NaN
NaN	NaN	NaN
[truncated: 42,181 more rows]
