# Supplementary material for: Intravital mesoscopic fluorescence molecular tomography allows non-invasive in vivo monitoring and quantification of breast cancer growth dynamics
Source: Commun Biol. 2021 May 11;4:556. doi: 10.1038/s42003-021-02063-8 (PMC8113483; doi:10.1038/s42003-021-02063-8)
Supplement: Supplementary file 9 — Supplementary Data 3 [file 42003_2021_2063_MOESM9_ESM.xlsx]

## Sheet: Figure3C
IFT reconstruction value	H&E Cell count x 1e5
5.3	6.81
23.47	16.66
0.74	3.09
0.47	1.06
8.15	6.85
19	8
56	36
11.55	13.02
