# Supplementary material for: Intravital mesoscopic fluorescence molecular tomography allows non-invasive in vivo monitoring and quantification of breast cancer growth dynamics
Source: Commun Biol. 2021 May 11;4:556. doi: 10.1038/s42003-021-02063-8 (PMC8113483; doi:10.1038/s42003-021-02063-8)
Supplement: Supplementary file 10 — Supplementary Data 4 [file 42003_2021_2063_MOESM10_ESM.xlsx]

## Sheet: Figure4B
IFT Cell Count [x1e5]	Normalized Volume
32.2854	1
27.7172	1.00226
33.7158	1.61765
314.42	1.57183
108.249	1.68043
84.6932	1.36538
20.4413	1.26244
22.8815	1.29977
22.1641	1.38405
16.3304	1.43043
14.9143	1.27545
16.6314	1.13914
11.5098	1.30317
9.08114	1.58541
10.9784	1.57636
9.54385	1.17308
7.42461	1.14027
9.07382	1.37104

## Sheet: Figure4A
IFT Cell Count [x1e5]	Normalized Volume
18.0415	1
28.8471	0.858165
86.3807	1.70917
79.571	1.17176
984.548	2.53871
446.471	1.55888
349.162	1.34157
221.829	1.56018
221.829	1.56018
23.851	1.29993
44.9516	1.40403
24.7303	1.61028
21.961	1.50033
16.0633	1.33442
9.77633	1.08003
6.37726	0.811971
3.4661	1.08783
